# Supplementary material for: Landscape of the gut archaeome in association with geography, ethnicity, urbanization, and diet in the Chinese population
Source: Microbiome. 2022 Sep 13;10:147. doi: 10.1186/s40168-022-01335-7 (PMC9469561; doi:10.1186/s40168-022-01335-7)
Supplement: Supplementary file 6 — Additional file 5: Supplementary Table 1. Demographic summary of studied healthy Chinese populations. [file 40168_2022_1335_MOESM5_ESM.xls]

## Sheet: Sheet1
Sampled regions	Inhabiting ethnicity	rural/urban	altitude(meter)	latitude and longtitude	Population size	Area size(Square kilometer)	GDP(million, RMB)	GDP/population (RMB/person)	Population density(People/square kilometer)
Kunming (Yunnan)	Han, Zang, Miao, Bai, Hani, Dai	urban	1890	25°02'29.9"N 102°41'35.7"E	6432000	21473	520.7	80954.6	299.539
Village Duoyijia (Fumin, Yunnan)	Han	rural	1710	25°27'29.4"N 102°41'24.5"E	149000	993	6.5	43624.2	150.05
Town Jiantang (Shangri-La, Yunnan)	Zang	rural	3290	27°49'01.4"N 99°42'15.3"E	154100	11613	11.1	72031.1	13.2696
Town Fengyu (Eryuan, Dali, Yunnan)	Bai	rural	2220	25°59'26.5"N 99°55'40.3"E	275800	2875	5.9	21392.3	95.9304
Town Manlai (Yuxi, Yuanjiang, Yunnan)	Hani	rural	680	23°39'33.6"N 101°51'40.9"E	200000	2858	7.2	36000	69.979
Dai Autonomous district (Xishuangbanna, Yunnan)	Dai	rural	540	21°50'58.9"N 100°55'37.8"E	440000	6958	19.2	43636.4	63.2366
Village Heishan (Wenshan, Yunnan)	Miao	rural	1330	23°33'23.7"N 103°36'06.5"E	109600	3064	20.8	189781	35.7702
