# Supplementary material for: Landscape of the gut archaeome in association with geography, ethnicity, urbanization, and diet in the Chinese population
Source: Microbiome. 2022 Sep 13;10:147. doi: 10.1186/s40168-022-01335-7 (PMC9469561; doi:10.1186/s40168-022-01335-7)
Supplement: Supplementary file 7 — Additional file 6: Supplementary Table 2. Metadata for all study subjects. [file 40168_2022_1335_MOESM6_ESM.xlsx]

## Sheet: Subject Metadata
Metadata Category	Geography				Ethnicity	Urbanisation							Human Biological traits					Metadata (anthropometrics+lifestyle, etc)										Dietary Habit			Medication					Sampling Information
Subject numbr	Region	altitude(m)	longitude(E)	latitude(N)	Ethnicity	Rural/Urban Residence	Bath/Shower Frequency	Duration of Time residing in Urban Cities (in year)	Education Level	Travel Frequency (within 3 yrs) (Tourism & business purpose)	Stress at Work (within 1 month)	Convenience/fast Foods Consumption	Age	Sex	Height (cm)	Body Weight (kg)	BMI	Smoker	Alcohol drinker	Immediate Family Members Involed in This Study	Mode of Delivery	Number of cohabiting people	Contact with Animals	Frequency of Food Poisoning, Diarrhea, Abdominal Pain or Other GI Discomfort	Defecation Frequency Per Day (within past 3 months)	Stool Consistency Score	Breastfeeding during Infancy	Frequency of Vegetable Consumption	Frequency of Meat Consumption	Wild Foods Consumption (wild vegetables/animals )	Western Medicines in recent 3 months	Chinese/Ethnic Medicines in recent 3 months	Supplements (probiotics, prebiotics, etc) in recent 3 months	Antibiotics use in recent 3 Months	Hospitalization/ Surgery History	Sample ID	Collection Site	Collecton Date	Sample Handling Staff (DNA Extraction)
B001	Kunming	1890	102.41	25.02	Hani	Urban	3	0.1	4	3	3	2	20	F	168	80	28.34	N	N	N	2	3	2	1	2	2	2	2	2	1	N	Y	N	N	Tonsillectomy	CHN0581	YunN/An Minzu University	2017-09-23	a
B002	Kunming	1890	102.41	25.02	Hani	Urban	3	0.1	4	3	2	1	22	F	155	64	26.64	N	N	N	1	3	1	1	2	2	2	1	2	1	N	N	N	N	N	CHN0582	YunN/An Minzu University	2017-09-23	a
B003	Kunming	1890	102.41	25.02	Hani	Urban	3	0.1	4	3	2	2	22	F	151	41	17.98	N	N	N	1	3	1	2	2	2	2	2	1	1	N	N	N	N	N	CHN0583	YunN/An Minzu University	2017-09-23	a
B004	Kunming	1890	102.41	25.02	Hani	Urban	3	0.1	4	2	2	2	22	F	157	50	20.28	N	N	N	1	5	4	2	1	2	2	2	1	1	N	N	N	N	Squint	CHN0584	YunN/An Minzu University	2017-09-23	a
B005	Kunming	1890	102.41	25.02	Hani	Urban	3	0.1	4	3	2	2	22	M	168	49	17.36	Current	N	N	1	3	2	1	1	2	2	2	2	1	N	N	N	N	N	CHN0585	YunN/An Minzu University	2017-09-23	a
B006	Kunming	1890	102.41	25.02	Hani	Urban	3	0.1	4	3	2	2	21	F	155	49	20.4	N	N	N	1	3	2	1	2	2	2	2	2	1	N	N	N	N	N	CHN0586	YunN/An Minzu University	2017-09-23	a
B007	Kunming	1890	102.41	25.02	Hani	Urban	3	0.1	4	3	2	2	21	M	166	55	19.96	N	N	N	3	3	2	1	1	2	3	2	2	1	N	N	N	N	N	CHN0587	YunN/An Minzu University	2017-09-23	a
B008	Kunming	1890	102.41	25.02	Hani	Urban	3	0.1	4	3	2	2	22	M	153	43	18.37	N	N	N	1	5	1	1	2	2	2	1	2	1	N	N	N	N	N	CHN0588	YunN/An Minzu University	2017-09-23	a
B009	Kunming	1890	102.41	25.02	Hani	Urban	3	0.1	4	3	2	2	23	F	149	43	19.37	N	N	N	3	4	2	2	1	2	3	2	2	1	N	N	N	N	N	CHN0589	YunN/An Minzu University	2017-09-23	a
B010	Kunming	1890	102.41	25.02	Hani	Urban	3	0.1	4	3	2	2	20	F	162	41	15.62	N	N	N	1	3	2	1	2	2	2	2	2	1	N	N	N	N	N	CHN0590	YunN/An Minzu University	2017-09-23	a
B011	Kunming	1890	102.41	25.02	Hani	Urban	2	0.1	4	3	1	2	22	M	177	66	21.07	N	N	N	1	6	4	1	1	2	2	2	2	2	N	N	N	N	N	CHN0591	YunN/An Minzu University	2017-09-23	a
B012	Kunming	1890	102.41	25.02	Hani	Urban	3	0.1	4	3	2	2	22	F	157	49	19.88	N	N	N	1	5	4	1	1	2	2	2	2	2	N	N	N	N	N	CHN0592	YunN/An Minzu University	2017-09-23	a
B013	Kunming	1890	102.41	25.02	Hani	Urban	N/A	0.1	N/A	N/A	N/A	2	21	M	165	55	20.2	Current	N	N	N/A	N/A	N/A	N/A	N/A	N/A	N/A	N/A	N/A	N/A	N	N	N	N	N	CHN0593	YunN/An Minzu University	2017-09-23	a
B014	Kunming	1890	102.41	25.02	Hani	Urban	4	0.1	4	1	2	2	21	M	175	58	18.94	N	N	N	1	3	2	1	2	2	2	2	2	1	N	N	N	N	N	CHN0594	YunN/An Minzu University	2017-09-23	a
B015	Kunming	1890	102.41	25.02	Hani	Urban	3	0.1	4	1	2	2	21	M	178	64	20.2	N	N	N	1	3	2	1	1	2	2	1	1	1	N	N	N	N	N	CHN0595	YunN/An Minzu University	2017-09-23	a
B016	Kunming	1890	102.41	25.02	Hani	Urban	4	0.1	4	1	1	2	20	M	174	68	22.46	N	N	N	1	5	2	2	2	2	2	2	2	1	N	N	N	N	N	CHN0596	YunN/An Minzu University	2017-09-23	b
B017	Kunming	1890	102.41	25.02	Hani	Urban	4	0.1	4	1	1	2	20	M	184	80	23.63	N	N	N	1	3	1	1	3	2	2	2	2	1	N	N	N	N	N	CHN0597	YunN/An Minzu University	2017-09-23	b
B018	Kunming	1890	102.41	25.02	Hani	Urban	3	0.1	4	1	2	2	21	F	152	49	21.21	N	N	N	1	5	2	1	2	2	2	2	2	1	N	N	N	N	N	CHN0598	YunN/An Minzu University	2017-09-23	b
B019	Kunming	1890	102.41	25.02	Hani	Urban	3	0.1	4	2	1	2	21	F	157	45	18.26	N	N	N	1	3	2	1	3	2	2	2	2	1	N	N	N	N	N	CHN0599	YunN/An Minzu University	2017-09-23	b
B020	Kunming	1890	102.41	25.02	Hani	Urban	3	0.1	4	1	2	2	21	F	160	62	24.22	N	N	N	1	5	2	1	2	2	2	2	1	1	N	N	N	N	N	CHN0600	YunN/An Minzu University	2017-09-23	b
B021	Kunming	1890	102.41	25.02	Hani	Urban	N/A	0.1	N/A	N/A	N/A	2	22	M	168	68	24.09	N	N	N	N/A	N/A	N/A	N/A	N/A	N/A	N/A	N/A	N/A	N/A	N	N	N	N	N	CHN0601	YunN/An Minzu University	2017-09-23	b
B022	Kunming	1890	102.41	25.02	Hani	Urban	3	0.1	4	1	1	2	21	M	170	75	25.95	N	N	N	1	7	1	1	3	2	2	2	2	1	N	N	N	N	N	CHN0602	YunN/An Minzu University	2017-09-23	b
B023	Kunming	1890	102.41	25.02	Hani	Urban	N/A	N/A	N/A	N/A	N/A	N/A	21	F	158	55	22.03	N	N	N	N/A	N/A	N/A	N/A	N/A	N/A	N/A	N/A	N/A	N/A	N	N	N	N	N	CHN0603	YunN/An Minzu University	2017-09-23	b
B024	Kunming	1890	102.41	25.02	Hani	Urban	3	0.1	4	3	1	2	21	M	170	69	23.88	N	N	N	1	3	1	1	3	2	2	2	2	1	N	N	N	N	N	CHN0604	YunN/An Minzu University	2017-09-23	b
B025	Kunming	1890	102.41	25.02	Hani	Urban	3	0.1	4	2	2	2	20	M	170	66	22.84	N	N	N	1	4	4	1	3	2	2	2	2	3	N	N	N	N	N	CHN0605	YunN/An Minzu University	2017-09-23	b
B026	Kunming	1890	102.41	25.02	Hani	Urban	4	0.1	4	1	2	2	21	F	159	53	20.96	N	N	N	1	1	1	1	3	2	2	2	2	1	N	N	N	N	N	CHN0606	YunN/An Minzu University	2017-09-23	b
B027	Kunming	1890	102.41	25.02	Hani	Urban	N/A	N/A	N/A	N/A	N/A	N/A	22	F	155	41	17.07	N	N	N	N/A	N/A	N/A	N/A	N/A	N/A	N/A	N/A	N/A	N/A	N	N	N	N	N	CHN0607	YunN/An Minzu University	2017-09-23	b
B028	Kunming	1890	102.41	25.02	Hani	Urban	3	0.1	4	1	3	2	20	F	153	40	17.09	N	N	N	1	1	1	3	1	1	2	2	2	1	N	N	N	N	N	CHN0608	YunN/An Minzu University	2017-09-23	b
B029	Kunming	1890	102.41	25.02	Hani	Urban	3	0.1	4	1	1	2	21	M	173	52	17.37	N	N	N	1	8	2	1	2	2	2	2	2	1	N	N	N	N	N	CHN0609	YunN/An Minzu University	2017-09-23	b
B030	Kunming	1890	102.41	25.02	Hani	Urban	3	0.1	4	1	1	1,3	21	F	150	52	23.11	N	N	N	1	4	2	1	3	2	2	2	2	1	N	N	N	N	N	CHN0610	YunN/An Minzu University	2017-09-23	b
B031	Kunming	1890	102.41	25.02	Hani	Urban	3	0.1	4	1	2	2	20	F	157	56	22.72	N	N	N	1	1	1	1	2	2	2	2	2	1	N	N	N	N	N	CHN0611	YunN/An Minzu University	2017-09-23	c
B032	Kunming	1890	102.41	25.02	Hani	Urban	3	0.1	4	1	1	2	19	M	176	70	22.6	N	N	N	3	3	1	1	2	2	2	2	2	1	N	N	N	N	N	CHN0612	YunN/An Minzu University	2017-09-23	c
B033	Kunming	1890	102.41	25.02	Hani	Urban	N/A	0.1	N/A	N/A	N/A	2	19	M	171	62	21.2	N	N	N	N/A	N/A	N/A	N/A	N/A	N/A	N/A	N/A	N/A	N/A	N	N	N	N	Injury	CHN0615	YunN/An Minzu University	2017-09-23	c
B034	Kunming	1890	102.41	25.02	Hani	Urban	3	0.1	4	1	2	2	21	M	172	65	21.97	N	N	N	1	4	1	1	3	2	2	2	2	1	N	N	N	N	N	CHN0616	YunN/An Minzu University	2017-09-23	c
B035	Kunming	1890	102.41	25.02	Hani	Urban	4	0.1	4	2	2	1,3	19	F	156	45	18.49	N	N	N	1	5	2	1	2	2	2	1	2	1	N	N	N	N	N	CHN0617	YunN/An Minzu University	2017-09-23	c
B036	Kunming	1890	102.41	25.02	Hani	Urban	3	0.1	4	1	2	2	18	M	171	56	19.15	N	N	N	1	1	1	1	3	2	2	1	2	1	N	N	N	N	N	CHN0618	YunN/An Minzu University	2017-09-23	c
B037	Kunming	1890	102.41	25.02	Hani	Urban	3	0.1	4	1	2	2	20	F	152	40	17.31	N	N	N	1	5	2	1	3	2	2	1	1	1	N	N	N	N	N	CHN0619	YunN/An Minzu University	2017-09-23	c
B038	Kunming	1890	102.41	25.02	Hani	Urban	N/A	0.1	N/A	N/A	N/A	2	18	F	154	41	17.29	N	N	N	N/A	N/A	N/A	N/A	N/A	N/A	N/A	N/A	N/A	N/A	N	N	N	N	N	CHN0620	YunN/An Minzu University	2017-09-23	c
B039	Kunming	1890	102.41	25.02	Hani	Urban	3	0.1	4	1	1	2	21	M	169	65	22.76	N	N	N	1	4	2	3	2	2	2	2	2	3	N	N	N	N	N	CHN0621	YunN/An Minzu University	2017-09-23	c
B040	Kunming	1890	102.41	25.02	Hani	Urban	N/A	0.1	N/A	N/A	N/A	2	21	M	166	74	26.85	N	N	N	N/A	N/A	N/A	N/A	N/A	N/A	N/A	N/A	N/A	N/A	N	N	N	N	N	CHN0622	YunN/An Minzu University	2017-09-23	c
B041	Kunming	1890	102.41	25.02	Hani	Urban	3	0.1	4	1	1	2	18	F	159	52	20.57	N	N	N	1	5	2	1	2	2	2	2	2	1	N	N	N	N	Bronchitis	CHN0623	YunN/An Minzu University	2017-09-23	c
B042	Kunming	1890	102.41	25.02	Hani	Urban	2	0.1	4	1	1	2	22	M	168	55	19.49	N	N	N	1	5	2	1	2	2	2	2	2	1	N	N	N	N	N	CHN0624	YunN/An Minzu University	2017-09-23	c
B043	Kunming	1890	102.41	25.02	Hani	Urban	3	0.1	4	1	2	2	21	F	165	54	19.83	N	N	N	1	3	4	3	1	2	2	1	2	1	N	N	N	N	N	CHN0625	YunN/An Minzu University	2017-09-23	c
B044	Kunming	1890	102.41	25.02	Hani	Urban	4	0.1	4	2	2	2	22	M	162	46	17.53	N	N	N	1	5	2	1	2	2	2	2	2	1	N	N	N	N	N	CHN0626	YunN/An Minzu University	2017-09-23	c
B045	Kunming	1890	102.41	25.02	Hani	Urban	3	0.1	4	2	4	2	37	M	175	68	22.2	N	N	N	1	7	3	1	3	2	2	1	2	1	N	N	N	N	N	CHN0628	YunN/An Minzu University	2017-09-23	c
B046	Kunming	1890	102.41	25.02	Hani	Urban	N/A	0.1	N/A	N/A	N/A	2	40	F	157	42	17.04	N	N	N	N/A	N/A	N/A	N/A	N/A	N/A	N/A	N/A	N/A	N/A	N	N	N	N	Injury	CHN0629	YunN/An Minzu University	2017-09-23	d
B047	Kunming	1890	102.41	25.02	Hani	Urban	3	0.1	3	3	3	1,3	43	M	174	60	19.82	N	N	N	1	4	1	1	2	2	2	2	2	1	N	N	N	N	Sinusitis	CHN0630	YunN/An Minzu University	2017-09-23	d
B048	Kunming	1890	102.41	25.02	Hani	Urban	N/A	0.1	N/A	N/A	N/A	2	34	F	155	50	20.81	N	N	N	N/A	N/A	N/A	N/A	N/A	N/A	N/A	N/A	N/A	N/A	N	N	N	N	N	CHN0631	YunN/An Minzu University	2017-09-23	d
B049	Kunming	1890	102.41	25.02	Hani	Urban	3	0.1	4	2	3	2	33	F	166	45	16.33	N	N	N	3	3	1	1	2	2	2	2	2	1	N	N	N	N	N	CHN0632	YunN/An Minzu University	2017-09-23	d
B050	Kunming	1890	102.41	25.02	Hani	Urban	3	0.1	4	2	2	1,3	32	M	164	67	24.91	N	N	N	1	5	4	1	1	2	2	0	2	1	N	N	N	N	N	CHN0633	YunN/An Minzu University	2017-09-23	d
B051	Kunming	1890	102.41	25.02	Hani	Urban	3	7	3	1	2	2,3	38	F	153	55	23.5	N	N	N	1	4	2	1	2	2	2	2	2	1	N	N	N	N	N	CHN1090	Yuanjiang People's Government Zhu Kunming Office, Wuhua Qu, Kunming	2017-11-04	d
B052	Kunming	1890	102.41	25.02	Hani	Urban	N/A	6	N/A	N/A	N/A	1	35	F	150	57	25.33	N	N	N	N/A	N/A	N/A	N/A	N/A	N/A	N/A	N/A	N/A	N/A	N	N	N	N	N	CHN1091	Yuanjiang People's Government Zhu Kunming Office, Wuhua Qu, Kunming	2017-11-04	d
B053	Kunming	1890	102.41	25.02	Hani	Urban	N/A	2	N/A	N/A	N/A	2,3	35	M	156	42	17.26	Current	N	N	N/A	N/A	N/A	N/A	N/A	N/A	N/A	N/A	N/A	N/A	N	N	N	N	N	CHN1093	Yuanjiang People's Government Zhu Kunming Office, Wuhua Qu, Kunming	2017-11-04	d
B054	Kunming	1890	102.41	25.02	Hani	Urban	3	1	3	1	1	2	38	M	165	60	22.04	N	N	N	1	3	1	1	3	2	2	2	2	1	N	N	N	N	N	CHN1094	Yuanjiang People's Government Zhu Kunming Office, Wuhua Qu, Kunming	2017-11-04	d
B055	Kunming	1890	102.41	25.02	Hani	Urban	4	7	4	4	1	2,3	41	F	156	50	20.55	N	N	N	1	5	2	1	2	2	2	2	2	1	N	N	N	N	N	CHN1095	Yuanjiang People's Government Zhu Kunming Office, Wuhua Qu, Kunming	2017-11-04	d
B056	Kunming	1890	102.41	25.02	Hani	Urban	3	4	3	1	2	2,3	32	M	168	60	21.26	Ex	Current	N	1	8	3	1	2	2	2	2	2	3	N	N	N	N	N	CHN1096	Yuanjiang People's Government Zhu Kunming Office, Wuhua Qu, Kunming	2017-11-04	d
B057	Kunming	1890	102.41	25.02	Hani	Urban	3	8	3	1	2	1	31	M	170	65	22.49	N	N	N	1	3	2	1	2	2	2	2	2	1	N	N	N	N	N	CHN1097	Yuanjiang People's Government Zhu Kunming Office, Wuhua Qu, Kunming	2017-11-04	d
B058	Kunming	1890	102.41	25.02	Hani	Urban	3	9	3	1	1	2,3	32	M	168	58	20.55	N	N	N	1	3	4	1	1	1	2	2	2	2	N	N	N	N	N	CHN1102	Yuanjiang People's Government Zhu Kunming Office, Wuhua Qu, Kunming	2017-11-04	d
B059	Kunming	1890	102.41	25.02	Hani	Urban	3	6	3	3	1	1,3	30	M	175	70	22.86	N	Current	N	1	5	2	1	2	2	2	2	2	1	N	N	N	N	N	CHN1103	Yuanjiang People's Government Zhu Kunming Office, Wuhua Qu, Kunming	2017-11-04	d
B060	Kunming	1890	102.41	25.02	Hani	Urban	3	5	4	3	2	2,3	40	F	155	53	22.06	N	N	N	1	6	2	3	3	4	2	2	2	1	N	N	N	N	Gallstones	CHN1104	Yuanjiang People's Government Zhu Kunming Office, Wuhua Qu, Kunming	2017-11-04	d
B061	Kunming	1890	102.41	25.02	Hani	Urban	3	3	4	3	1	1	33	M	166	95	34.48	Current	N	N	3	3	2	1	1	2	2	2	2	1	N	N	N	N	Bone fracture	CHN1105	Yuanjiang People's Government Zhu Kunming Office, Wuhua Qu, Kunming	2017-11-05	a
B062	Hani_rural	680	101.51	23.39	Hani	Rural	3	0	3	2	2	1	44	F	166	57	20.69	N	N	N	1	3	2	2	2	2	2	2	2	2	N	N	N	N	N	VHN0970	Manlai Zhen, Yuanjiang Xian, Yuxi Shi	2017-10-21	a
B063	Hani_rural	680	101.51	23.39	Hani	Rural	3	0	1	1	1	1	41	F	148	48	21.91	N	N	N	1	3	2	2	2	2	2	2	2	2	N	N	N	N	N	VHN0971	Manlai Zhen, Yuanjiang Xian, Yuxi Shi	2017-10-21	a
B064	Hani_rural	680	101.51	23.39	Hani	Rural	4	0	3	1	1	1	47	F	158	70	28.04	N	N	N	1	4	2	1	2	1	2	2	3	1	N	N	N	N	N	VHN0972	Manlai Zhen, Yuanjiang Xian, Yuxi Shi	2017-10-21	a
B065	Hani_rural	680	101.51	23.39	Hani	Rural	3	0	1	1	1	1	47	F	154	58	24.46	N	N	N	1	7	2	2	2	2	2	2	2	2	N	N	N	N	N	VHN0974	Manlai Zhen, Yuanjiang Xian, Yuxi Shi	2017-10-21	a
B066	Hani_rural	680	101.51	23.39	Hani	Rural	4	0	1	1	1	1	40	M	156	45	18.49	Current	Current	N	3	4	4	2	1	2	2	2	2	3	N	N	N	N	N	VHN0975	Manlai Zhen, Yuanjiang Xian, Yuxi Shi	2017-10-21	a
B067	Hani_rural	680	101.51	23.39	Hani	Rural	N/A	0	N/A	N/A	N/A	1	41	F	145	41	19.5	N	N	N	N/A	N/A	N/A	N/A	N/A	N/A	N/A	N/A	N/A	N/A	N	N	N	N	N	VHN0976	Manlai Zhen, Yuanjiang Xian, Yuxi Shi	2017-10-21	a
B068	Hani_rural	680	101.51	23.39	Hani	Rural	3	0	1	1	1	1	47	M	156	70	28.76	Current	N	N	1	5	4	2	2	2	2	3	2	2	N	N	N	N	N	VHN0977	Manlai Zhen, Yuanjiang Xian, Yuxi Shi	2017-10-21	a
B069	Hani_rural	680	101.51	23.39	Hani	Rural	3	0	1	1	1	1	44	F	154	62	26.14	N	N	N	3	4	4	1	2	2	2	3	2	2	N	N	N	N	N	VHN0978	Manlai Zhen, Yuanjiang Xian, Yuxi Shi	2017-10-21	a
B070	Hani_rural	680	101.51	23.39	Hani	Rural	3	0	1	3	1	1	43	F	147	50	23.14	N	N	N	1	4	4	1	2	2	2	2	2	2	N	N	N	N	N	VHN0980	Manlai Zhen, Yuanjiang Xian, Yuxi Shi	2017-10-21	a
B071	Hani_rural	680	101.51	23.39	Hani	Rural	N/A	0	N/A	N/A	N/A	1	46	M	163	53	19.95	Current	Current	N	N/A	N/A	N/A	N/A	N/A	N/A	N/A	N/A	N/A	N/A	N	N	N	N	N	VHN0981	Manlai Zhen, Yuanjiang Xian, Yuxi Shi	2017-10-21	a
B072	Hani_rural	680	101.51	23.39	Hani	Rural	4	0	3	1	1	1	41	M	160	63	24.61	Current	Current	N	1	5	2	1	1	2	2	2	2	2	N	N	N	N	N	VHN0984	Manlai Zhen, Yuanjiang Xian, Yuxi Shi	2017-10-21	a
B073	Hani_rural	680	101.51	23.39	Hani	Rural	2	0	3	1	1	1	46	M	166	67	24.31	Current	Current	N	3	2	2	1	2	2	2	2	2	1	N	N	N	N	N	VHN0985	Manlai Zhen, Yuanjiang Xian, Yuxi Shi	2017-10-21	a
B074	Hani_rural	680	101.51	23.39	Hani	Rural	2	0	3	1	1	1	45	F	149	40	18.02	N	N	N	1	5	2	1	2	2	2	2	2	3	N	N	N	N	N	VHN0986	Manlai Zhen, Yuanjiang Xian, Yuxi Shi	2017-10-21	a
B075	Hani_rural	680	101.51	23.39	Hani	Rural	3	0	3	1	1	1	25	F	150	48	21.33	N	N	N	1	7	4	1	2	2	2	2	2	1	N	N	N	N	N	VHN0987	Manlai Zhen, Yuanjiang Xian, Yuxi Shi	2017-10-22	a
B076	Hani_rural	680	101.51	23.39	Hani	Rural	4	0	3	1	1	1	26	M	160	60	23.44	Current	N	N	1	7	4	2	2	2	2	2	2	2	N	N	N	N	N	VHN0988	Manlai Zhen, Yuanjiang Xian, Yuxi Shi	2017-10-21	b
B077	Hani_rural	680	101.51	23.39	Hani	Rural	2	0	1	2	1	1	46	F	150	39	17.33	N	N	N	1	4	2	2	2	2	2	2	1	2	N	N	N	N	N	VHN0989	Manlai Zhen, Yuanjiang Xian, Yuxi Shi	2017-10-21	b
B078	Hani_rural	680	101.51	23.39	Hani	Rural	N/A	0	N/A	N/A	N/A	1	39	M	170	57	19.72	Current	Current	N	N/A	N/A	N/A	N/A	N/A	N/A	N/A	N/A	N/A	N/A	N	N	N	N	N	VHN0990	Manlai Zhen, Yuanjiang Xian, Yuxi Shi	2017-10-21	b
B079	Hani_rural	680	101.51	23.39	Hani	Rural	N/A	0	N/A	N/A	N/A	1	43	M	172	87	29.41	N	N	N	N/A	N/A	N/A	N/A	N/A	N/A	N/A	N/A	N/A	N/A	N	N	N	N	N	VHN0993	Manlai Zhen, Yuanjiang Xian, Yuxi Shi	2017-10-21	b
B080	Hani_rural	680	101.51	23.39	Hani	Rural	2	0	3	1	1	1	40	F	153	64	27.34	N	N	N	1	2	2	1	2	2	2	2	2	1	N	N	N	N	N	VHN0994	Manlai Zhen, Yuanjiang Xian, Yuxi Shi	2017-10-21	b
B081	Hani_rural	680	101.51	23.39	Hani	Rural	3	0	3	1	1	1	28	F	154	81	34.15	N	N	N	1	7	4	1	2	2	2	2	2	2	N	N	N	N	N	VHN0995	Manlai Zhen, Yuanjiang Xian, Yuxi Shi	2017-10-21	b
B082	Hani_rural	680	101.51	23.39	Hani	Rural	4	0	3	1	1	1	47	M	164	62	23.05	Current	Current	N	3	4	4	2	2	2	2	2	2	1	N	N	N	N	N	VHN0996	Manlai Zhen, Yuanjiang Xian, Yuxi Shi	2017-10-21	b
B083	Hani_rural	680	101.51	23.39	Hani	Rural	3	0	1	1	1	1	44	F	165	54	19.83	N	N	N	1	4	4	2	3	2	2	2	2	3	N	N	N	N	N	VHN0997	Manlai Zhen, Yuanjiang Xian, Yuxi Shi	2017-10-21	b
B084	Hani_rural	680	101.51	23.39	Hani	Rural	3	0	2	1	1	1	41	F	155	50.5	21.02	N	N	N	1	4	4	1	2	2	2	2	2	1	N	N	N	N	N	VHN1002	Manlai Zhen, Yuanjiang Xian, Yuxi Shi	2017-10-21	b
B085	Hani_rural	680	101.51	23.39	Hani	Rural	2	0	2	1	1	1	40	M	161	87	33.56	Current	N	N	1	5	2	1	2	2	2	2	2	3	N	N	N	N	N	VHN1004	Manlai Zhen, Yuanjiang Xian, Yuxi Shi	2017-10-21	b
B086	Hani_rural	680	101.51	23.39	Hani	Rural	N/A	0	N/A	N/A	N/A	1	47	F	150	57	25.33	N	N	N	N/A	N/A	N/A	N/A	N/A	N/A	N/A	N/A	N/A	N/A	N	N	N	N	N	VHN1006	Manlai Zhen, Yuanjiang Xian, Yuxi Shi	2017-10-21	b
B087	Hani_rural	680	101.51	23.39	Hani	Rural	3	0	1	1	1	1	41	M	158	72	28.84	Ex	N	Wife	1	4	4	2	3	2	2	2	2	1	N	N	N	N	N	VHN1008	Manlai Zhen, Yuanjiang Xian, Yuxi Shi	2017-10-21	b
B088	Hani_rural	680	101.51	23.39	Hani	Rural	3	0	3	1	1	1	40	F	163	68	25.59	N	N	Husband	3	4	4	1	2	2	3	2	2	4	N	N	N	N	N	VHN1009	Manlai Zhen, Yuanjiang Xian, Yuxi Shi	2017-10-21	b
B089	Hani_rural	680	101.51	23.39	Hani	Rural	3	0	2	1	2	1	36	M	159	76	30.06	Current	N	N	1	7	2	1	2	2	2	2	2	2	N	N	N	N	Bone fracture	VHN1010	Manlai Zhen, Yuanjiang Xian, Yuxi Shi	2017-10-21	b
B090	Hani_rural	680	101.51	23.39	Hani	Rural	3	0	3	1	1	1	42	F	153	54	23.07	N	Current	N	3	4	4	1	2	2	3	2	2	4	N	N	N	N	N	VHN1011	Manlai Zhen, Yuanjiang Xian, Yuxi Shi	2017-10-21	b
B091	Hani_rural	680	101.51	23.39	Hani	Rural	3	0	2	1	2	1	37	F	145	49	23.31	N	N	N	1	3	4	3	2	2	2	2	2	2	N	N	N	N	N	VHN1012	Manlai Zhen, Yuanjiang Xian, Yuxi Shi	2017-10-21	c
B092	Hani_rural	680	101.51	23.39	Hani	Rural	N/A	0	N/A	N/A	N/A	1	46	F	158	57	22.83	N	N	N	N/A	N/A	N/A	N/A	N/A	N/A	N/A	N/A	N/A	N/A	N	N	N	N	N	VHN1015	Manlai Zhen, Yuanjiang Xian, Yuxi Shi	2017-10-21	c
B093	Hani_rural	680	101.51	23.39	Hani	Rural	3	0	3	1	2	1	44	F	158	48	19.23	N	N	N	3	5	4	1	3	2	2	2	2	4	N	N	N	N	Miscarriage	VHN1019	Manlai Zhen, Yuanjiang Xian, Yuxi Shi	2017-10-21	c
B094	Hani_rural	680	101.51	23.39	Hani	Rural	3	0	3	3	1	1	39	M	162	53	20.2	N	Current	N	1	6	4	1	2	2	2	2	2	2	N	N	N	N	N	VHN1020	Manlai Zhen, Yuanjiang Xian, Yuxi Shi	2017-10-21	c
B095	Hani_rural	680	101.51	23.39	Hani	Rural	3	0	3	3	1	1	37	M	163	66	24.84	Current	Current	N	1	2	4	1	1	2	2	2	2	3	N	N	N	N	N	VHN1021	Manlai Zhen, Yuanjiang Xian, Yuxi Shi	2017-10-21	c
B096	Hani_rural	680	101.51	23.39	Hani	Rural	3	0	3	3	2	1	34	F	147	43	19.9	N	N	N	1	6	4	1	3	2	2	2	2	3	N	N	N	N	N	VHN1022	Manlai Zhen, Yuanjiang Xian, Yuxi Shi	2017-10-21	c
B097	Hani_rural	680	101.51	23.39	Hani	Rural	N/A	0	N/A	N/A	N/A	1	34	M	164	59	21.94	Current	Current	N	N/A	N/A	N/A	N/A	N/A	N/A	N/A	N/A	N/A	N/A	N	N	N	N	N	VHN1023	Manlai Zhen, Yuanjiang Xian, Yuxi Shi	2017-10-21	c
B098	Hani_rural	680	101.51	23.39	Hani	Rural	3	0	3	3	1	1	39	F	148	41	18.72	N	N	N	1	4	2	1	2	2	2	2	2	1	N	N	N	N	N	VHN1025	Manlai Zhen, Yuanjiang Xian, Yuxi Shi	2017-10-21	c
B099	Hani_rural	680	101.51	23.39	Hani	Rural	2	0	1	2	3	1	44	F	150	45	20	N	N	N	1	4	2	1	2	2	3	2	2	3	N	N	N	N	N	VHN1026	Manlai Zhen, Yuanjiang Xian, Yuxi Shi	2017-10-21	c
B100	Hani_rural	680	101.51	23.39	Hani	Rural	3	0	2	1	2	1	34	F	154	46	19.4	N	N	N	1	7	2	1	2	2	2	2	2	2	N	N	N	N	N	VHN1027	Manlai Zhen, Yuanjiang Xian, Yuxi Shi	2017-10-21	c
B101	Hani_rural	680	101.51	23.39	Hani	Rural	4	0	3	1	1	1	39	F	152	45	19.48	N	N	N	1	2	2	1	2	2	2	2	2	3	N	N	N	N	N	VHN1032	Manlai Zhen, Yuanjiang Xian, Yuxi Shi	2017-10-21	c
B102	Hani_rural	680	101.51	23.39	Hani	Rural	4	0	1	1	2	1	31	F	156	55	22.6	N	N	N	1	5	2	1	2	2	2	2	2	2	N	N	N	N	N	VHN1033	Manlai Zhen, Yuanjiang Xian, Yuxi Shi	2017-10-21	c
B103	Hani_rural	680	101.51	23.39	Hani	Rural	4	0	2	1	2	1	35	F	154	50	21.08	N	N	N	3	2	4	1	2	2	1	2	1	1	N	N	N	N	N	VHN1034	Manlai Zhen, Yuanjiang Xian, Yuxi Shi	2017-10-21	c
B104	Hani_rural	680	101.51	23.39	Hani	Rural	N/A	0	N/A	N/A	N/A	1	47	F	148	56	25.57	N	N	N	N/A	N/A	N/A	N/A	N/A	N/A	N/A	N/A	N/A	N/A	N	N	N	N	N	VHN1035	Manlai Zhen, Yuanjiang Xian, Yuxi Shi	2017-10-21	c
B105	Hani_rural	680	101.51	23.39	Hani	Rural	3	0	3	3	2	1	47	F	145	50	23.78	N	N	N	1	2	4	1	3	2	2	2	2	3	N	N	N	N	N	VHN1037	Manlai Zhen, Yuanjiang Xian, Yuxi Shi	2017-10-21	c
B106	Hani_rural	680	101.51	23.39	Hani	Rural	2	0	1	1	1	1	39	F	148	44	20.09	N	N	N	1	0	2	1	3	2	2	2	1	1	N	N	N	N	N	VHN1038	Manlai Zhen, Yuanjiang Xian, Yuxi Shi	2017-10-21	d
B107	Hani_rural	680	101.51	23.39	Hani	Rural	4	0	2	5	1	1	31	F	147	49	22.68	N	N	N	3	3	1	1	2	2	2	1	1	2	N	N	N	N	N	VHN1039	Manlai Zhen, Yuanjiang Xian, Yuxi Shi	2017-10-21	d
B108	Hani_rural	680	101.51	23.39	Hani	Rural	1	0	1	3	1	1	46	F	146	46	21.58	N	N	N	1	4	4	1	1	2	2	2	2	1	N	N	N	N	N	VHN1040	Manlai Zhen, Yuanjiang Xian, Yuxi Shi	2017-10-21	d
B109	Hani_rural	680	101.51	23.39	Hani	Rural	3	0	1	1	1	1	41	F	144	61	29.42	N	N	N	1	3	2	1	2	2	2	2	2	3	N	N	N	N	N	VHN1041	Manlai Zhen, Yuanjiang Xian, Yuxi Shi	2017-10-21	d
B110	Hani_rural	680	101.51	23.39	Hani	Rural	3	0	1	1	1	1	40	F	149	48	21.62	N	N	N	1	3	2	1	2	3	2	2	3	1	N	N	N	N	N	VHN1042	Manlai Zhen, Yuanjiang Xian, Yuxi Shi	2017-10-21	d
B111	Hani_rural	680	101.51	23.39	Hani	Rural	3	0	1	5	2	1	46	F	155	40	16.65	N	N	N	3	7	4	1	2	2	2	2	2	4	N	N	N	N	N	VHN1043	Manlai Zhen, Yuanjiang Xian, Yuxi Shi	2017-10-21	d
B112	Hani_rural	680	101.51	23.39	Hani	Rural	3	0	3	1	3	1	34	F	151	45	19.74	N	N	N	1	4	4	2	3	2	2	2	3	1	N	N	N	N	N	VHN1044	Manlai Zhen, Yuanjiang Xian, Yuxi Shi	2017-10-21	d
B113	Hani_rural	680	101.51	23.39	Hani	Rural	4	0	3	1	1	1	33	F	147	42	19.44	N	N	N	3	5	4	1	2	2	2	2	2	3	N	N	N	N	N	VHN1045	Manlai Zhen, Yuanjiang Xian, Yuxi Shi	2017-10-21	d
B114	Hani_rural	680	101.51	23.39	Hani	Rural	3	0	1	1	1	1	45	F	150	70	31.11	N	N	N	1	4	2	1	2	2	2	2	2	1	N	N	N	N	N	VHN1046	Manlai Zhen, Yuanjiang Xian, Yuxi Shi	2017-10-21	d
B115	Hani_rural	680	101.51	23.39	Hani	Rural	3	0	1	1	1	1	45	M	160	50	19.53	N	N	N	3	5	4	2	1	3	2	2	2	3	N	N	N	N	N	VHN1048	Manlai Zhen, Yuanjiang Xian, Yuxi Shi	2017-10-21	d
B116	Hani_rural	680	101.51	23.39	Hani	Rural	N/A	0	N/A	N/A	N/A	1	44	F	156	60	24.65	N	N	N	N/A	N/A	N/A	N/A	N/A	N/A	N/A	N/A	N/A	N/A	N	N	N	N	N	VHN1049	Manlai Zhen, Yuanjiang Xian, Yuxi Shi	2017-10-21	d
B117	Hani_rural	680	101.51	23.39	Hani	Rural	4	0	3	1	1	1	41	M	164	55	20.45	N	N	N	1	6	2	3	1	4	2	2	2	2	N	N	N	N	N	VHN1050	Manlai Zhen, Yuanjiang Xian, Yuxi Shi	2017-10-21	d
B118	Kunming	1890	102.41	25.02	Dai	Urban	3	0.1	4	3	1	2	20	F	158	43	17.22	N	N	N	1	3	2	1	2	2	2	2	1	1	N	N	N	N	Hemangioma	CD0441	YunN/An Minzu University	2017-09-23	d
B119	Kunming	1890	102.41	25.02	Dai	Urban	4	1	4	3	1	2	21	F	165	52	19.1	N	N	N	1	4	2	2	2	2	2	2	3	1	N	N	N	N	N	CD0442	YunN/An Minzu University	2017-09-23	d
B120	Kunming	1890	102.41	25.02	Dai	Urban	3	0.5	4	3	1	2	20	F	164	45	16.73	N	N	N	1	3	2	1	2	2	2	2	1	1	N	N	N	N	N	CD0443	YunN/An Minzu University	2017-09-23	d
B121	Kunming	1890	102.41	25.02	Dai	Urban	3	0.2	4	3	1	2	21	M	166	68	24.68	N	N	N	1	4	2	1	2	2	2	2	1	1	N	N	N	N	N	CD0444	YunN/An Minzu University	2017-09-23	a
B122	Kunming	1890	102.41	25.02	Dai	Urban	3	0.1	4	1	2	1	21	F	149	45	20.27	N	N	N	1	5	2	1	2	2	2	2	1	1	N	N	N	N	Skin grafting	CD0445	YunN/An Minzu University	2017-09-23	a
B123	Kunming	1890	102.41	25.02	Dai	Urban	3	0.1	4	3	1	2	21	F	155	45	18.73	N	N	N	1	4	2	1	2	2	2	2	3	1	N	N	N	N	N	CD0446	YunN/An Minzu University	2017-09-23	a
B124	Kunming	1890	102.41	25.02	Dai	Urban	4	0.1	4	3	1	2	20	F	160	62	24.22	N	N	N	1	3	2	1	2	2	2	2	1	1	N	N	N	N	N	CD0447	YunN/An Minzu University	2017-09-23	a
B125	Kunming	1890	102.41	25.02	Dai	Urban	3	9	4	3	1	2	20	M	182	99	29.89	N	N	N	1	4	2	1	2	2	2	2	1	1	N	N	N	N	Hemorrhoids	CD0448	YunN/An Minzu University	2017-09-23	a
B126	Kunming	1890	102.41	25.02	Dai	Urban	4	1	4	3	2	2	20	M	178	73	23.04	Current	N	N	1	4	2	2	2	2	2	2	1	1	N	N	N	N	N	CD0449	YunN/An Minzu University	2017-09-23	a
B127	Kunming	1890	102.41	25.02	Dai	Urban	4	0.2	4	1	1	2	20	F	159	46	18.2	N	N	N	1	4	2	1	2	2	2	2	1	1	N	N	N	N	N	CD0450	YunN/An Minzu University	2017-09-23	a
B128	Kunming	1890	102.41	25.02	Dai	Urban	3	0.5	4	3	1	2	20	F	159	42	16.61	N	N	N	1	4	3	1	2	2	2	2	3	1	N	N	N	N	N	CD0451	YunN/An Minzu University	2017-09-23	a
B129	Kunming	1890	102.41	25.02	Dai	Urban	4	0.1	4	3	2	2	22	F	150	51	22.67	N	N	N	1	4	2	1	2	2	2	2	1	1	N	Y	N	N	N	CD0452	YunN/An Minzu University	2017-09-23	a
B130	Kunming	1890	102.41	25.02	Dai	Urban	3	0.1	4	3	1	2	20	F	155	58	24.14	N	N	N	1	5	2	2	2	2	2	2	1	1	N	N	N	N	N	CD0453	YunN/An Minzu University	2017-09-23	a
B131	Kunming	1890	102.41	25.02	Dai	Urban	4	1	4	1	1	2	21	F	159	80	31.64	N	N	N	1	5	2	1	2	2	2	2	1	1	N	N	N	N	N	CD0454	YunN/An Minzu University	2017-09-23	a
B132	Kunming	1890	102.41	25.02	Dai	Urban	4	0.1	4	3	1	2	21	M	169	70	24.51	N	N	N	1	3	2	1	2	2	2	2	1	1	N	N	N	N	N	CD0455	YunN/An Minzu University	2017-09-23	a
B133	Kunming	1890	102.41	25.02	Dai	Urban	4	0.5	4	2	1	2	21	M	164	52	19.33	N	N	N	1	4	2	1	2	2	2	2	1	1	N	N	N	N	N	CD0456	YunN/An Minzu University	2017-09-23	a
B134	Kunming	1890	102.41	25.02	Dai	Urban	4	0.1	4	3	1	2	21	F	153	41	17.51	N	N	N	1	6	2	2	2	2	2	2	3	1	N	N	N	N	N	CD0457	YunN/An Minzu University	2017-09-23	a
B135	Kunming	1890	102.41	25.02	Dai	Urban	3	1	4	3	1	1	23	M	175	52	16.98	N	N	N	1	5	3	1	2	2	2	2	1	1	N	N	N	N	Nephrectomy	CD0458	YunN/An Minzu University	2017-09-23	a
B136	Kunming	1890	102.41	25.02	Dai	Urban	4	0.1	4	3	1	2	20	M	163	51	19.2	N	N	N	1	4	2	1	2	2	2	2	1	1	N	N	N	N	N	CD0459	YunN/An Minzu University	2017-09-23	b
B137	Kunming	1890	102.41	25.02	Dai	Urban	4	0.5	4	3	1	1	22	F	164	49	18.22	N	N	N	1	4	2	2	2	2	2	2	1	1	N	N	N	N	N	CD0460	YunN/An Minzu University	2017-09-23	b
B138	Kunming	1890	102.41	25.02	Dai	Urban	N/A	N/A	N/A	N/A	N/A	N/A	21	F	158	40	16.02	N	N	N	N/A	N/A	N/A	N/A	N/A	N/A	N/A	N/A	N/A	N/A	N	N	N	N	N	CD0461	YunN/An Minzu University	2017-09-23	b
B139	Kunming	1890	102.41	25.02	Dai	Urban	4	0.1	4	3	1	2	22	F	155	50	20.81	N	N	N	1	5	2	1	2	2	2	2	1	1	N	N	N	N	N	CD0462	YunN/An Minzu University	2017-09-23	b
B140	Kunming	1890	102.41	25.02	Dai	Urban	4	0.1	4	3	2	2	21	F	157	48	19.47	N	N	N	1	4	2	1	2	2	2	2	1	1	N	N	N	N	N	CD0463	YunN/An Minzu University	2017-09-23	b
B141	Kunming	1890	102.41	25.02	Dai	Urban	3	0.1	4	3	1	2	20	F	162	50	19.05	N	N	N	1	4	2	1	2	2	2	2	1	1	N	N	N	N	N	CD0464	YunN/An Minzu University	2017-09-23	b
B142	Kunming	1890	102.41	25.02	Dai	Urban	4	0.1	4	N/A	1	2	22	F	157	45	18.26	N	N	N	1	4	2	1	2	2	2	2	3	1	N	N	N	N	N	CD0465	YunN/An Minzu University	2017-09-23	b
B143	Kunming	1890	102.41	25.02	Dai	Urban	4	0.1	4	1	1	2	21	F	162	44	16.77	N	N	N	1	6	1	1	2	2	2	2	2	1	N	N	N	N	N	CD0466	YunN/An Minzu University	2017-09-23	b
B144	Kunming	1890	102.41	25.02	Dai	Urban	3	_	4	2	1	1	21	F	155	57	23.73	N	N	N	3	3	2	1	2	2	2	2	1	1	N	N	N	N	N	CD0467	YunN/An Minzu University	2017-09-23	b
B145	Kunming	1890	102.41	25.02	Dai	Urban	3	0.1	4	1	1	2	21	F	156	45	18.49	N	N	N	1	5	2	1	2	2	2	2	2	1	N	N	N	N	N	CD0468	YunN/An Minzu University	2017-09-23	b
B146	Kunming	1890	102.41	25.02	Dai	Urban	3	0.1	4	1	1	2	20	F	166	48	17.42	N	N	N	1	3	1	2	1	2	2	2	2	1	N	N	N	N	N	CD0469	YunN/An Minzu University	2017-09-23	b
B147	Kunming	1890	102.41	25.02	Dai	Urban	3	0.1	4	1	1	2	21	F	167	58	20.8	N	N	N	1	4	1	1	2	2	2	2	1	1	N	N	N	N	N	CD0470	YunN/An Minzu University	2017-09-23	b
B148	Kunming	1890	102.41	25.02	Dai	Urban	4	0.1	4	1	2	1	21	F	159	51	20.17	N	N	N	1	5	1	1	2	2	2	1	2	1	N	Y	N	N	N	CD0471	YunN/An Minzu University	2017-09-23	b
B149	Kunming	1890	102.41	25.02	Dai	Urban	3	0.1	4	1	1	2	20	F	167	45	16.14	N	N	N	1	3	1	1	2	3	2	2	2	1	N	N	N	N	N	CD0472	YunN/An Minzu University	2017-09-23	b
B150	Kunming	1890	102.41	25.02	Dai	Urban	3	0.1	4	1	1	2	22	F	150	40	17.78	N	N	N	1	4	2	1	2	2	2	2	2	1	N	N	N	N	N	CD0473	YunN/An Minzu University	2017-09-23	b
B151	Kunming	1890	102.41	25.02	Dai	Urban	N/A	0.1	N/A	N/A	N/A	2	22	M	164	63	23.42	N	N	N	N/A	N/A	N/A	N/A	N/A	N/A	N/A	N/A	N/A	N/A	N	N	N	N	N	CD0474	YunN/An Minzu University	2017-09-23	c
B152	Kunming	1890	102.41	25.02	Dai	Urban	3	0.1	4	1	1	2	21	F	147	40	18.51	N	N	N	1	5	1	1	2	2	2	2	2	1	N	N	N	N	N	CD0475	YunN/An Minzu University	2017-09-23	c
B153	Kunming	1890	102.41	25.02	Dai	Urban	3	0.1	4	1	1	2	22	M	174	52	17.18	N	N	N	1	5	1	2	2	2	2	2	2	1	N	N	N	N	N	CD0476	YunN/An Minzu University	2017-09-23	c
B154	Kunming	1890	102.41	25.02	Dai	Urban	3	0.1	4	1	2	2	21	M	165	50	18.37	N	N	N	1	3	2	3	2	2	2	2	2	1	N	N	N	N	N	CD0477	YunN/An Minzu University	2017-09-23	c
B155	Kunming	1890	102.41	25.02	Dai	Urban	4	1	4	1	1	2	21	F	156	51	20.96	N	N	N	1	5	2	1	1	2	2	2	1	1	N	N	N	N	N/Asal polyp	CD0478	YunN/An Minzu University	2017-09-23	c
B156	Kunming	1890	102.41	25.02	Dai	Urban	N/A	N/A	N/A	N/A	N/A	N/A	22	F	159	39	15.43	N	N	N	N/A	N/A	N/A	N/A	N/A	N/A	N/A	N/A	N/A	N/A	N	N	N	N	N	CD0479	YunN/An Minzu University	2017-09-23	c
B157	Kunming	1890	102.41	25.02	Dai	Urban	4	0.1	4	1	2	2	22	M	155	57	23.73	N	N	N	1	5	1	1	2	2	2	2	2	1	N	N	N	N	N	CD0480	YunN/An Minzu University	2017-09-23	c
B158	Kunming	1890	102.41	25.02	Dai	Urban	3	0.1	4	1	1	2	21	F	160	38	14.84	N	N	N	1	4	2	1	2	2	2	2	2	1	N	N	N	N	N	CD0481	YunN/An Minzu University	2017-09-23	c
B159	Kunming	1890	102.41	25.02	Dai	Urban	4	1	4	1	1	2	21	M	168	84	29.76	N	N	N	1	5	1	1	3	2	2	2	2	1	N	N	N	N	N	CD0482	YunN/An Minzu University	2017-09-23	c
B160	Kunming	1890	102.41	25.02	Dai	Urban	4	1	4	1	1	2	21	M	168	73	25.86	N	N	N	1	6	1	1	2	2	2	2	2	1	N	N	N	N	N	CD0483	YunN/An Minzu University	2017-09-23	c
B161	Kunming	1890	102.41	25.02	Dai	Urban	4	0.1	4	1	1	2	20	M	170	68	23.53	N	N	N	1	6	2	1	2	2	2	2	2	1	N	N	N	N	N	CD0484	YunN/An Minzu University	2017-09-23	c
B162	Kunming	1890	102.41	25.02	Dai	Urban	3	18	4	1	1	1	21	M	167	70	25.1	N	N	N	1	6	1	1	2	2	2	2	2	1	N	N	N	N	N	CD0485	YunN/An Minzu University	2017-09-23	c
B163	Kunming	1890	102.41	25.02	Dai	Urban	3	0.1	4	1	1	2	34	F	157	49	19.88	N	N	N	1	4	1	1	2	2	2	2	2	2	N	N	N	N	N	CD0486	YunN/An Minzu University	2017-09-23	c
B164	Kunming	1890	102.41	25.02	Dai	Urban	3	0.1	4	1	1	2	47	M	171	55	18.81	N	N	N	1	4	1	1	2	2	2	2	2	1	N	N	N	N	Allergic	CD0487	YunN/An Minzu University	2017-09-23	c
B165	Kunming	1890	102.41	25.02	Dai	Urban	N/A	1	N/A	N/A	N/A	2	40	F	167	55	19.72	N	N	N	N/A	N/A	N/A	N/A	N/A	N/A	N/A	N/A	N/A	N/A	N	N	N	N	N	CD0488	YunN/An Minzu University	2017-09-23	c
B166	Kunming	1890	102.41	25.02	Dai	Urban	3	7	4	2	2	3	36	F	154	52	21.93	N	N	N	1	5	1	1	2	2	2	1	2	2	N	N	N	N	N	CD1060	Dehong People's Government Zhu Kunming Office, Wuhua Qu, Kunming	2017-11-04	d
B167	Kunming	1890	102.41	25.02	Dai	Urban	N/A	6	N/A	N/A	N/A	2	32	M	171	70	23.94	Current	Ex	N	N/A	N/A	N/A	N/A	N/A	N/A	N/A	N/A	N/A	N/A	N	N	N	N	N	CD1061	Dehong People's Government Zhu Kunming Office, Wuhua Qu, Kunming	2017-11-04	d
B168	Kunming	1890	102.41	25.02	Dai	Urban	3	7	3	1	2	1	39	F	150	49	21.78	N	N	N	1	5	1	1	2	2	2	2	2	1	N	N	N	N	N	CD1062	Dehong People's Government Zhu Kunming Office, Wuhua Qu, Kunming	2017-11-04	d
B169	Kunming	1890	102.41	25.02	Dai	Urban	N/A	N/A	N/A	N/A	N/A	N/A	45	F	167	60	21.51	N	N	N	N/A	N/A	N/A	N/A	N/A	N/A	N/A	N/A	N/A	N/A	N	N	N	N	N	CD1063	Dehong People's Government Zhu Kunming Office, Wuhua Qu, Kunming	2017-11-04	d
B170	Kunming	1890	102.41	25.02	Dai	Urban	3	2	4	1	2	1,2	38	F	155	46	19.15	N	N	N	1	4	1	2	2	2	2	2	2	1	N	N	N	N	N	CD1064	Dehong People's Government Zhu Kunming Office, Wuhua Qu, Kunming	2017-11-04	d
B171	Kunming	1890	102.41	25.02	Dai	Urban	N/A	5	N/A	N/A	N/A	1,2	37	M	177	90	28.73	N	N	N	N/A	N/A	N/A	N/A	N/A	N/A	N/A	N/A	N/A	N/A	N	N	N	N	N	CD1065	Dehong People's Government Zhu Kunming Office, Wuhua Qu, Kunming	2017-11-04	d
B172	Kunming	1890	102.41	25.02	Dai	Urban	4	5	4	1	1	2,3	32	F	160	48	18.75	N	N	N	1	4	3	1	2	2	2	2	2	1	N	N	N	N	N	CD1066	Dehong People's Government Zhu Kunming Office, Wuhua Qu, Kunming	2017-11-04	d
B173	Kunming	1890	102.41	25.02	Dai	Urban	3	5	4	3	3	2,3	44	F	160	60	23.44	N	N	N	1	3	3	1	3	2	2	2	2	1	N	N	N	N	N	CD1068	Dehong People's Government Zhu Kunming Office, Wuhua Qu, Kunming	2017-11-04	d
B174	Kunming	1890	102.41	25.02	Dai	Urban	3	7	4	1	1	2	37	F	159	62	24.52	N	N	N	1	3	1	2	2	2	2	2	2	1	N	N	N	N	N	CD1069	Dehong People's Government Zhu Kunming Office, Wuhua Qu, Kunming	2017-11-04	d
B175	Kunming	1890	102.41	25.02	Dai	Urban	3	5	4	1	2	2	42	F	158	51	20.43	N	N	N	1	3	1	3	2	2	2	2	2	1	N	N	N	N	N	CD1070	Dehong People's Government Zhu Kunming Office, Wuhua Qu, Kunming	2017-11-04	d
B176	Kunming	1890	102.41	25.02	Dai	Urban	3	2	3	1	1	2,3	37	M	176	54	17.43	Current	N	N	1	5	1	1	2	2	2	1	2	2	N	N	N	N	N	CD1072	Dehong People's Government Zhu Kunming Office, Wuhua Qu, Kunming	2017-11-04	d
B177	Kunming	1890	102.41	25.02	Dai	Urban	4	1.5	3	2	3	2,3	35	M	173	85	28.4	Current	N	N	1	5	1	2	3	2	2	2	2	1	N	N	N	N	N	CD1073	Dehong People's Government Zhu Kunming Office, Wuhua Qu, Kunming	2017-11-04	d
B178	Kunming	1890	102.41	25.02	Dai	Urban	3	5	4	1	2	2,3	31	F	154	62	26.14	N	N	N	1	3	1	1	2	2	2	2	2	1	N	N	N	N	N	CD1075	Dehong People's Government Zhu Kunming Office, Wuhua Qu, Kunming	2017-11-04	d
B179	Kunming	1890	102.41	25.02	Dai	Urban	4	3	4	2	1	2	37	F	164	65	24.17	N	N	N	1	3	1	1	2	2	2	2	2	1	N	N	N	N	N	CD1076	Dehong People's Government Zhu Kunming Office, Wuhua Qu, Kunming	2017-11-04	d
B180	Dai_rural	540	100.55	21.5	Dai	Rural	4	0	3	1	1	1	45	F	145	56	26.63	N	N	N	1	4	1	2	2	2	2	2	1	3	N	N	N	N	N	VD0870	Menghan Zhen, Jinghong Shi, XishuangbanN/A Zhou	2017-10-14	d
B181	Dai_rural	540	100.55	21.5	Dai	Rural	4	0	4	4	2	1	44	M	160	50	19.53	N	N	N	1	3	3	1	2	2	2	2	2	2	N	N	N	N	N	VD0871	Menghan Zhen, Jinghong Shi, XishuangbanN/A Zhou	2017-10-14	a
B182	Dai_rural	540	100.55	21.5	Dai	Rural	4	0	4	4	1	1	45	F	150	45	20	N	N	N	1	3	3	1	2	2	2	2	2	3	N	N	N	N	N	VD0872	Menghan Zhen, Jinghong Shi, XishuangbanN/A Zhou	2017-10-14	a
B183	Dai_rural	540	100.55	21.5	Dai	Rural	N/A	0	N/A	N/A	N/A	1	41	F	157	61	24.75	N	N	N	N/A	N/A	N/A	N/A	N/A	N/A	N/A	N/A	N/A	N/A	N	N	N	N	N	VD0873	Menghan Zhen, Jinghong Shi, XishuangbanN/A Zhou	2017-10-14	a
B184	Dai_rural	540	100.55	21.5	Dai	Rural	4	0	3	2	1	1	30	M	164	61	22.68	Ex	Ex	N	1	6	4	3	2	2	2	2	2	4	N	Y	N	N	N	VD0875	Menghan Zhen, Jinghong Shi, XishuangbanN/A Zhou	2017-10-14	a
B185	Dai_rural	540	100.55	21.5	Dai	Rural	N/A	0	N/A	N/A	N/A	1	41	M	159	70	27.69	N	N	N	N/A	N/A	N/A	N/A	N/A	N/A	N/A	N/A	N/A	N/A	N	N	N	N	N	VD0876	Menghan Zhen, Jinghong Shi, XishuangbanN/A Zhou	2017-10-14	a
B186	Dai_rural	540	100.55	21.5	Dai	Rural	4	0	4	1	1	1	38	F	160	55	21.48	N	N	N	1	3	1	1	2	3	2	2	2	1	N	N	N	N	N	VD0877	Menghan Zhen, Jinghong Shi, XishuangbanN/A Zhou	2017-10-14	a
B187	Dai_rural	540	100.55	21.5	Dai	Rural	4	0	3	3	1	1	45	F	158	68	27.24	N	N	N	1	3	1	1	3	3	2	2	2	4	N	N	N	N	N	VD0878	Menghan Zhen, Jinghong Shi, XishuangbanN/A Zhou	2017-10-14	a
B188	Dai_rural	540	100.55	21.5	Dai	Rural	N/A	0	N/A	N/A	N/A	1	39	F	151	49	21.49	N	N	N	N/A	N/A	N/A	N/A	N/A	N/A	N/A	N/A	N/A	N/A	N	N	N	N	N	VD0879	Menghan Zhen, Jinghong Shi, XishuangbanN/A Zhou	2017-10-14	a
B189	Dai_rural	540	100.55	21.5	Dai	Rural	4	0	4	1	1	1	27	F	155	65	27.06	N	N	N	1	4	1	2	2	2	1	2	2	4	N	N	N	N	N	VD0880	Menghan Zhen, Jinghong Shi, XishuangbanN/A Zhou	2017-10-14	a
B190	Dai_rural	540	100.55	21.5	Dai	Rural	N/A	0	N/A	N/A	N/A	1	45	F	151	53	23.24	N	N	N	N/A	N/A	N/A	N/A	N/A	N/A	N/A	N/A	N/A	N/A	N	N	N	N	N	VD0881	Menghan Zhen, Jinghong Shi, XishuangbanN/A Zhou	2017-10-14	a
B191	Dai_rural	540	100.55	21.5	Dai	Rural	4	0	3	1	2	1	45	F	161	59	22.76	N	N	N	1	4	1	3	2	1	2	2	2	3	N	N	N	N	N	VD0882	Menghan Zhen, Jinghong Shi, XishuangbanN/A Zhou	2017-10-14	a
B192	Dai_rural	540	100.55	21.5	Dai	Rural	N/A	0	N/A	N/A	N/A	1	43	F	152	59	25.54	N	N	N	N/A	N/A	N/A	N/A	N/A	N/A	N/A	N/A	N/A	N/A	N	N	N	N	N	VD0883	Menghan Zhen, Jinghong Shi, XishuangbanN/A Zhou	2017-10-14	a
B193	Dai_rural	540	100.55	21.5	Dai	Rural	4	0	4	3	1	1	41	M	158	63	25.24	Current	N	N	1	3	1	1	2	3	2	2	2	3	N	N	N	N	N	VD0884	Menghan Zhen, Jinghong Shi, XishuangbanN/A Zhou	2017-10-14	a
B194	Dai_rural	540	100.55	21.5	Dai	Rural	N/A	0	N/A	N/A	N/A	1	40	M	157	71	28.8	Current	Current	N	N/A	N/A	N/A	N/A	N/A	N/A	N/A	N/A	N/A	N/A	N	N	N	N	N	VD0885	Menghan Zhen, Jinghong Shi, XishuangbanN/A Zhou	2017-10-14	a
B195	Dai_rural	540	100.55	21.5	Dai	Rural	4	0	3	1	2	1	41	F	151	55	24.12	N	N	N	1	8	2	1	2	2	2	2	1	1	N	N	N	N	N	VD0886	Menghan Zhen, Jinghong Shi, XishuangbanN/A Zhou	2017-10-14	a
B196	Dai_rural	540	100.55	21.5	Dai	Rural	4	0	2	1	1	1	43	M	161	82	31.63	Current	N	N	1	7	4	1	2	2	2	2	2	4	N	N	N	N	N	VD0887	Menghan Zhen, Jinghong Shi, XishuangbanN/A Zhou	2017-10-14	b
B197	Dai_rural	540	100.55	21.5	Dai	Rural	4	0	3	1	2	1	42	M	156	62	25.48	Current	N	N	1	3	1	2	2	2	2	2	2	2	N	N	N	N	N	VD0888	Menghan Zhen, Jinghong Shi, XishuangbanN/A Zhou	2017-10-14	b
B198	Dai_rural	540	100.55	21.5	Dai	Rural	4	0	4	1	1	1	36	M	165	78	28.65	Current	Current	N	1	8	1	1	2	2	2	2	2	3	N	N	N	N	N	VD0889	Menghan Zhen, Jinghong Shi, XishuangbanN/A Zhou	2017-10-14	b
B199	Dai_rural	540	100.55	21.5	Dai	Rural	N/A	0	N/A	N/A	N/A	1	42	M	166	83	30.12	Current	Current	N	N/A	N/A	N/A	N/A	N/A	N/A	N/A	N/A	N/A	N/A	N	N	N	N	N	VD0890	Menghan Zhen, Jinghong Shi, XishuangbanN/A Zhou	2017-10-14	b
B200	Dai_rural	540	100.55	21.5	Dai	Rural	4	0	3	1	3	1	40	M	163	55	20.7	Current	N	N	1	6	4	1	2	2	2	2	2	3	N	N	N	N	N	VD0891	Menghan Zhen, Jinghong Shi, XishuangbanN/A Zhou	2017-10-14	b
B201	Dai_rural	540	100.55	21.5	Dai	Rural	4	0	3	1	1	1	39	F	154	54	22.77	N	N	N	1	5	2	1	2	2	2	2	2	3	N	N	N	N	N	VD0892	Menghan Zhen, Jinghong Shi, XishuangbanN/A Zhou	2017-10-14	b
B202	Dai_rural	540	100.55	21.5	Dai	Rural	4	0	3	1	1	1	30	F	157	47	19.07	N	N	N	1	8	1	1	2	2	2	2	2	2	N	N	N	N	N	VD0893	Menghan Zhen, Jinghong Shi, XishuangbanN/A Zhou	2017-10-14	b
B203	Dai_rural	540	100.55	21.5	Dai	Rural	4	0	4	3	2	1	35	M	163	57	21.45	Current	Current	N	1	6	1	2	3	2	2	2	2	4	N	Y	N	N	N	VD0894	Menghan Zhen, Jinghong Shi, XishuangbanN/A Zhou	2017-10-14	b
B204	Dai_rural	540	100.55	21.5	Dai	Rural	N/A	0	N/A	N/A	N/A	1	37	F	152	49	21.21	N	N	N	N/A	N/A	N/A	N/A	N/A	N/A	N/A	N/A	N/A	N/A	N	N	N	N	N	VD0895	Menghan Zhen, Jinghong Shi, XishuangbanN/A Zhou	2017-10-14	b
B205	Dai_rural	540	100.55	21.5	Dai	Rural	4	0	2	2	2	1	40	M	161	57	21.99	Current	N	N	1	6	4	3	2	2	2	2	2	2	N	N	N	N	N	VD0896	Menghan Zhen, Jinghong Shi, XishuangbanN/A Zhou	2017-10-14	b
B206	Dai_rural	540	100.55	21.5	Dai	Rural	4	0	2	1	1	1	38	F	160	58	22.66	N	N	N	1	6	4	1	2	2	2	2	1	2	N	N	N	N	N	VD0897	Menghan Zhen, Jinghong Shi, XishuangbanN/A Zhou	2017-10-14	b
B207	Dai_rural	540	100.55	21.5	Dai	Rural	4	0	3	1	1	1	33	M	156	48	19.72	N	Current	N	1	4	4	1	3	3	2	2	2	4	N	N	N	N	N	VD0898	Menghan Zhen, Jinghong Shi, XishuangbanN/A Zhou	2017-10-14	b
B208	Dai_rural	540	100.55	21.5	Dai	Rural	4	0	2	1	1	1	40	F	158	45	18.03	N	N	N	1	7	4	1	2	2	2	2	2	1	N	Y	N	N	N	VD0899	Menghan Zhen, Jinghong Shi, XishuangbanN/A Zhou	2017-10-14	b
B209	Dai_rural	540	100.55	21.5	Dai	Rural	4	0	3	1	1	1	36	M	159	82	32.44	Current	N	N	1	3	1	2	2	2	2	2	2	2	N	N	N	N	N	VD0900	Menghan Zhen, Jinghong Shi, XishuangbanN/A Zhou	2017-10-14	b
B210	Dai_rural	540	100.55	21.5	Dai	Rural	4	0	4	1	1	1	39	M	163	63	23.71	Current	N	N	1	3	1	3	2	2	2	2	2	2	N	N	N	N	N	VD0901	Menghan Zhen, Jinghong Shi, XishuangbanN/A Zhou	2017-10-14	b
B211	Dai_rural	540	100.55	21.5	Dai	Rural	4	0	4	1	2	1	45	F	154	60	25.3	N	N	N	3	8	1	3	3	4	3	2	2	3	N	N	N	N	N	VD0902	Menghan Zhen, Jinghong Shi, XishuangbanN/A Zhou	2017-10-14	c
B212	Dai_rural	540	100.55	21.5	Dai	Rural	4	0	3	1	1	1	42	F	153	64	27.34	N	N	N	1	3	1	1	2	2	2	2	2	3	N	N	N	N	N	VD0903	Menghan Zhen, Jinghong Shi, XishuangbanN/A Zhou	2017-10-14	c
B213	Dai_rural	540	100.55	21.5	Dai	Rural	4	0	3	1	1	1	28	F	145	45	21.4	N	N	N	1	4	4	1	3	2	2	2	2	4	N	N	N	N	N	VD0904	Menghan Zhen, Jinghong Shi, XishuangbanN/A Zhou	2017-10-14	c
B214	Dai_rural	540	100.55	21.5	Dai	Rural	4	0	3	1	2	1	25	M	160	53	20.7	N	N	N	1	9	3	1	3	1	2	2	2	2	N	N	N	N	N	VD0905	Menghan Zhen, Jinghong Shi, XishuangbanN/A Zhou	2017-10-14	c
B215	Dai_rural	540	100.55	21.5	Dai	Rural	4	0	3	1	1	1	28	F	154	49	20.66	N	N	N	1	5	1	1	2	2	2	2	2	3	N	N	N	N	N	VD0906	Menghan Zhen, Jinghong Shi, XishuangbanN/A Zhou	2017-10-14	c
B216	Dai_rural	540	100.55	21.5	Dai	Rural	4	0	2	1	1	1	45	F	148	51	23.28	N	N	N	1	6	1	1	1	2	2	2	1	2	N	N	N	N	N	VD0907	Menghan Zhen, Jinghong Shi, XishuangbanN/A Zhou	2017-10-14	c
B217	Dai_rural	540	100.55	21.5	Dai	Rural	4	0	4	2	4	1	36	M	171	92	31.46	N	Current	N	1	6	1	1	2	2	2	2	2	4	N	N	N	N	N	VD0908	Menghan Zhen, Jinghong Shi, XishuangbanN/A Zhou	2017-10-14	c
B218	Dai_rural	540	100.55	21.5	Dai	Rural	N/A	0	N/A	N/A	N/A	1	30	F	151	52	22.81	N	Current	N	N/A	N/A	N/A	N/A	N/A	N/A	N/A	N/A	N/A	N/A	N	N	N	N	N	VD0909	Menghan Zhen, Jinghong Shi, XishuangbanN/A Zhou	2017-10-14	c
B219	Dai_rural	540	100.55	21.5	Dai	Rural	4	0	3	2	2	1	30	F	143	44	21.52	N	N	N	1	5	1	1	2	2	2	2	2	2	N	N	N	N	N	VD0910	Menghan Zhen, Jinghong Shi, XishuangbanN/A Zhou	2017-10-14	c
B220	Dai_rural	540	100.55	21.5	Dai	Rural	4	0	3	1	3	1	34	M	158	74	29.64	N	Current	N	1	6	1	1	2	2	2	2	4	3	N	N	N	N	N	VD0911	Menghan Zhen, Jinghong Shi, XishuangbanN/A Zhou	2017-10-14	c
B221	Dai_rural	540	100.55	21.5	Dai	Rural	4	0	3	1	2	1	21	M	162	68	25.91	N	N	N	3	1	1	1	2	2	3	2	2	3	N	N	N	N	N	VD0912	Menghan Zhen, Jinghong Shi, XishuangbanN/A Zhou	2017-10-14	c
B222	Dai_rural	540	100.55	21.5	Dai	Rural	N/A	0	N/A	N/A	N/A	1	42	M	175	90	29.41	N	Current	N	N/A	N/A	N/A	N/A	N/A	N/A	N/A	N/A	N/A	N/A	N	N	N	N	N	VD0913	Menghan Zhen, Jinghong Shi, XishuangbanN/A Zhou	2017-10-14	c
B223	Dai_rural	540	100.55	21.5	Dai	Rural	4	0	3	1	2	1	45	M	163	51	19.2	N	N	N	1	4	1	1	2	2	2	2	3	3	N	Y	N	N	N	VD0914	Menghan Zhen, Jinghong Shi, XishuangbanN/A Zhou	2017-10-14	c
B224	Dai_rural	540	100.55	21.5	Dai	Rural	4	0	2	1	1	1	45	F	139	38	19.67	N	N	N	3	6	1	3	3	3	2	2	2	2	N	N	N	N	N	VD0915	Menghan Zhen, Jinghong Shi, XishuangbanN/A Zhou	2017-10-14	c
B225	Dai_rural	540	100.55	21.5	Dai	Rural	N/A	0	N/A	N/A	N/A	1	45	F	141	52	26.16	N	N	N	N/A	N/A	N/A	N/A	N/A	N/A	N/A	N/A	N/A	N/A	N	N	N	N	N	VD0916	Menghan Zhen, Jinghong Shi, XishuangbanN/A Zhou	2017-10-14	c
B226	Dai_rural	540	100.55	21.5	Dai	Rural	4	0	2	1	1	1	35	F	143	45	22.01	N	N	N	1	4	1	1	1	2	1	2	2	3	N	N	N	N	N	VD0917	Menghan Zhen, Jinghong Shi, XishuangbanN/A Zhou	2017-10-14	d
B227	Dai_rural	540	100.55	21.5	Dai	Rural	4	0	3	1	2	1	46	M	163	87	32.74	Ex	N	N	1	6	4	1	1	2	2	2	1	2	N	N	N	N	N	VD0918	Menghan Zhen, Jinghong Shi, XishuangbanN/A Zhou	2017-10-14	d
B228	Dai_rural	540	100.55	21.5	Dai	Rural	4	0	4	1	1	1	30	M	166	79	28.67	N	Current	N	1	2	1	3	1	1	1	2	2	3	N	N	N	N	N	VD0920	Menghan Zhen, Jinghong Shi, XishuangbanN/A Zhou	2017-10-14	d
B229	Dai_rural	540	100.55	21.5	Dai	Rural	4	0	1	2	2	1	32	M	160	62	24.22	Current	Current	N	1	5	1	1	1	1	2	2	3	4	N	N	N	N	N	VD0921	Menghan Zhen, Jinghong Shi, XishuangbanN/A Zhou	2017-10-14	d
B230	Dai_rural	540	100.55	21.5	Dai	Rural	4	0	2	2	1	1	45	F	153	57	24.35	N	N	N	1	4	1	1	2	1	2	2	1	4	N	N	N	N	N	VD0922	Menghan Zhen, Jinghong Shi, XishuangbanN/A Zhou	2017-10-14	d
B231	Dai_rural	540	100.55	21.5	Dai	Rural	4	0	2	1	2	1	42	F	162	68	25.91	N	N	N	1	4	3	1	2	2	2	2	2	3	N	N	N	N	N	VD0923	Menghan Zhen, Jinghong Shi, XishuangbanN/A Zhou	2017-10-14	d
B232	Dai_rural	540	100.55	21.5	Dai	Rural	4	0	3	3	1	1	33	F	168	57	20.2	N	N	N	1	5	1	1	1	2	2	2	1	4	N	N	N	N	N	VD0924	Menghan Zhen, Jinghong Shi, XishuangbanN/A Zhou	2017-10-14	d
B233	Dai_rural	540	100.55	21.5	Dai	Rural	4	0	3	2	1	1	33	F	160	55	21.48	N	N	N	1	5	4	2	2	1	2	2	3	4	N	N	N	N	N	VD0925	Menghan Zhen, Jinghong Shi, XishuangbanN/A Zhou	2017-10-14	d
B234	Dai_rural	540	100.55	21.5	Dai	Rural	4	0	3	3	2	1	42	M	160	63	24.61	N	N	N	1	4	1	1	4	4	2	2	0	4	N	N	N	N	N	VD0926	Menghan Zhen, Jinghong Shi, XishuangbanN/A Zhou	2017-10-14	d
B235	Dai_rural	540	100.55	21.5	Dai	Rural	4	0	4	4	2	1	24	F	161	47	18.13	N	N	N	1	3	2	2	2	2	2	2	3	3	N	N	N	N	N	VD0927	Menghan Zhen, Jinghong Shi, XishuangbanN/A Zhou	2017-10-14	d
B236	Dai_rural	540	100.55	21.5	Dai	Rural	3	0	3	1	2	1	35	F	155	60	24.97	N	N	N	1	4	3	1	2	2	2	3	3	2	N	N	N	N	N	VD0928	Menghan Zhen, Jinghong Shi, XishuangbanN/A Zhou	2017-10-14	d
B237	Dai_rural	540	100.55	21.5	Dai	Rural	4	0	3	2	3	1	44	M	161	61	23.53	Ex	Current	N	1	3	1	2	2	1	2	2	2	2	N	N	N	N	N	VD0930	Menghan Zhen, Jinghong Shi, XishuangbanN/A Zhou	2017-10-14	d
B238	Dai_rural	540	100.55	21.5	Dai	Rural	4	0	3	2	2	1	39	F	159	64	25.32	N	N	N	1	5	3	2	2	2	2	3	2	3	N	N	N	N	N	VD0931	Menghan Zhen, Jinghong Shi, XishuangbanN/A Zhou	2017-10-14	d
B239	Dai_rural	540	100.55	21.5	Dai	Rural	4	0	3	1	2	1	41	M	162	67	25.53	N	N	N	1	4	3	1	2	2	2	3	3	3	N	N	N	N	N	VD0932	Menghan Zhen, Jinghong Shi, XishuangbanN/A Zhou	2017-10-14	d
B240	Dai_rural	540	100.55	21.5	Dai	Rural	4	0	4	5	1	1	32	M	157	66	26.78	Current	Current	N	1	3	1	1	2	2	2	2	2	4	N	N	N	N	N	VD0933	Menghan Zhen, Jinghong Shi, XishuangbanN/A Zhou	2017-10-14	d
B241	Dai_rural	540	100.55	21.5	Dai	Rural	4	0	3	3	3	1	38	M	162	71	27.05	Current	N	N	1	8	1	1	1	1	2	2	2	2	N	N	N	N	N	VD0934	Menghan Zhen, Jinghong Shi, XishuangbanN/A Zhou	2017-10-14	a
B242	Dai_rural	540	100.55	21.5	Dai	Rural	4	0	3	1	2	1	43	M	166	75	27.22	Current	Current	N	1	3	4	1	2	2	2	2	2	2	N	Y	N	N	N	VD0935	Menghan Zhen, Jinghong Shi, XishuangbanN/A Zhou	2017-10-14	a
B243	Dai_rural	540	100.55	21.5	Dai	Rural	4	0	3	2	1	1	32	F	161	52	20.06	N	N	N	1	5	4	2	2	2	2	2	2	1	N	N	N	N	N	VD0936	Menghan Zhen, Jinghong Shi, XishuangbanN/A Zhou	2017-10-14	a
B244	Dai_rural	540	100.55	21.5	Dai	Rural	4	0	3	1	2	1	38	F	150	51	22.67	N	Current	N	1	6	4	1	1	2	2	2	2	3	N	N	N	N	N	VD0937	Menghan Zhen, Jinghong Shi, XishuangbanN/A Zhou	2017-10-14	a
B245	Dai_rural	540	100.55	21.5	Dai	Rural	4	0	3	1	1	1	32	F	155	50	20.81	N	N	N	1	6	1	1	2	2	2	2	2	3	N	N	N	N	N	VD0938	Menghan Zhen, Jinghong Shi, XishuangbanN/A Zhou	2017-10-14	a
B246	Dai_rural	540	100.55	21.5	Dai	Rural	4	0	3	2	2	1	38	F	154	43	18.13	Current	N	N	1	4	4	2	2	2	2	2	2	2	N	N	N	N	N	VD0939	Menghan Zhen, Jinghong Shi, XishuangbanN/A Zhou	2017-10-14	a
B247	Dai_rural	540	100.55	21.5	Dai	Rural	4	0	3	1	2	1	30	M	174	80	26.42	N	Current	N	1	8	4	1	2	2	2	2	2	3	N	N	N	N	N	VD0940	Menghan Zhen, Jinghong Shi, XishuangbanN/A Zhou	2017-10-14	a
B248	Dai_rural	540	100.55	21.5	Dai	Rural	4	0	1	1	1	1	34	M	174	82	27.08	Current	N	N	1	4	1	1	1	2	2	2	2	3	N	N	N	N	N	VD0941	Menghan Zhen, Jinghong Shi, XishuangbanN/A Zhou	2017-10-14	a
B249	Dai_rural	540	100.55	21.5	Dai	Rural	N/A	0	N/A	N/A	N/A	1	44	M	163	75	28.23	N	Current	N	N/A	N/A	N/A	N/A	N/A	N/A	N/A	N/A	N/A	N/A	N	N	N	N	N	VD0942	Menghan Zhen, Jinghong Shi, XishuangbanN/A Zhou	2017-10-14	a
B250	Dai_rural	540	100.55	21.5	Dai	Rural	4	0	3	1	2	1	37	M	156	51	20.96	Current	Current	N	1	5	1	2	3	2	2	2	2	4	N	N	N	N	N	VD0943	Menghan Zhen, Jinghong Shi, XishuangbanN/A Zhou	2017-10-14	a
B251	Dai_rural	540	100.55	21.5	Dai	Rural	4	0	1	1	1	1	25	M	165	78	28.65	Current	Current	N	1	3	1	1	1	2	2	2	2	2	N	N	N	N	N	VD0944	Menghan Zhen, Jinghong Shi, XishuangbanN/A Zhou	2017-10-14	a
B252	Dai_rural	540	100.55	21.5	Dai	Rural	N/A	0	N/A	N/A	N/A	1	45	F	155	50	20.81	N	N	N	N/A	N/A	N/A	N/A	N/A	N/A	N/A	N/A	N/A	N/A	N	N	N	N	Hyperplasia of mammalian glands	VD0945	Menghan Zhen, Jinghong Shi, XishuangbanN/A Zhou	2017-10-14	a
B253	Dai_rural	540	100.55	21.5	Dai	Rural	4	0	3	1	2	1	26	F	156	47	19.31	N	N	N	1	5	4	3	1	1	2	2	2	4	N	N	N	N	N	VD0946	Menghan Zhen, Jinghong Shi, XishuangbanN/A Zhou	2017-10-14	a
B254	Dai_rural	540	100.55	21.5	Dai	Rural	4	0	1	1	1	1	29	F	156	50	20.55	N	N	N	1	3	4	1	1	2	2	2	2	3	N	Y	N	N	N	VD0947	Menghan Zhen, Jinghong Shi, XishuangbanN/A Zhou	2017-10-14	a
B255	Dai_rural	540	100.55	21.5	Dai	Rural	3	0	1	1	2	1	45	F	146	39	18.3	N	N	N	1	8	1	2	2	2	2	1	3	3	N	N	N	N	Uterine fibroid	VD0948	Menghan Zhen, Jinghong Shi, XishuangbanN/A Zhou	2017-10-14	a
B256	Dai_rural	540	100.55	21.5	Dai	Rural	N/A	0	N/A	N/A	N/A	1	23	M	164	65	24.17	N	N	N	N/A	N/A	N/A	N/A	N/A	N/A	N/A	N/A	N/A	N/A	N	N	N	N	N	VD0949	Menghan Zhen, Jinghong Shi, XishuangbanN/A Zhou	2017-10-14	b
B257	Dai_rural	540	100.55	21.5	Dai	Rural	1	0	4	1	1	1	38	M	169	62	21.71	N	Current	N	1	3	4	1	1	2	2	1	2	3	N	N	N	N	N	VD0950	Menghan Zhen, Jinghong Shi, XishuangbanN/A Zhou	2017-10-14	b
B258	Dai_rural	540	100.55	21.5	Dai	Rural	N/A	0	N/A	N/A	N/A	1	45	F	143	51	24.94	N	N	N	N/A	N/A	N/A	N/A	N/A	N/A	N/A	N/A	N/A	N/A	N	N	N	N	Polyps in eye	VD0951	Menghan Zhen, Jinghong Shi, XishuangbanN/A Zhou	2017-10-14	b
B259	Dai_rural	540	100.55	21.5	Dai	Rural	N/A	0	N/A	N/A	N/A	1	35	M	174	85	28.08	N	Current	N	N/A	N/A	N/A	N/A	N/A	N/A	N/A	N/A	N/A	N/A	N	N	N	N	N	VD0952	Menghan Zhen, Jinghong Shi, XishuangbanN/A Zhou	2017-10-14	b
B260	Dai_rural	540	100.55	21.5	Dai	Rural	3	0	4	1	3	1	45	M	163	74	27.85	N	N	N	1	3	1	1	2	2	2	1	2	1	N	N	N	N	N	VD0953	Menghan Zhen, Jinghong Shi, XishuangbanN/A Zhou	2017-10-14	b
B261	Kunming	1890	102.41	25.02	Miao	Urban	3	1	4	1	1	2	23	F	155	49	20.4	N	N	N	1	4	4	3	2	2	1	1	3	1	N	N	N	N	N	CM0651	YunN/An Minzu University	2017-09-24	b
B262	Kunming	1890	102.41	25.02	Miao	Urban	3	0.1	4	3	1	2	21	F	147	47	21.75	N	N	N	1	3	2	1	2	2	2	3	4	1	N	N	N	N	N	CM0652	YunN/An Minzu University	2017-09-24	b
B263	Kunming	1890	102.41	25.02	Miao	Urban	N/A	0.1	N/A	N/A	N/A	2	21	F	154	53.4	22.52	N	N	N	N/A	N/A	N/A	N/A	N/A	N/A	N/A	N/A	N/A	N/A	N	N	N	N	N	CM0653	YunN/An Minzu University	2017-09-24	b
B265	Kunming	1890	102.41	25.02	Miao	Urban	3	0.1	4	2	2	2	20	M	162	71	27.05	Current	N	N	1	5	3	2	3	2	2	2	2	1	N	N	N	N	N	CM0655	YunN/An Minzu University	2017-09-24	b
B266	Kunming	1890	102.41	25.02	Miao	Urban	3	0.1	4	1	3	2	21	M	162	48	18.29	N	N	N	1	3	2	1	2	2	2	2	2	1	N	N	N	N	N	CM0656	YunN/An Minzu University	2017-09-24	b
B267	Kunming	1890	102.41	25.02	Miao	Urban	3	0.2	4	3	2	2	23	M	160	52.3	20.43	N	N	N	1	4	3	3	3	3	2	2	2	1	N	N	N	N	N	CM0657	YunN/An Minzu University	2017-09-24	b
B268	Kunming	1890	102.41	25.02	Miao	Urban	3	0.1	4	2	4	2	22	F	156	48	19.72	N	N	N	1	2	2	1	2	2	2	2	2	1	N	N	N	N	N	CM0658	YunN/An Minzu University	2017-09-24	b
B269	Kunming	1890	102.41	25.02	Miao	Urban	3	0.1	4	1	3	2	22	F	153	43	18.37	N	N	N	1	5	2	1	3	3	2	2	2	1	N	N	N	N	N	CM0660	YunN/An Minzu University	2017-09-24	b
B270	Kunming	1890	102.41	25.02	Miao	Urban	N/A	0.1	N/A	N/A	N/A	2	21	M	154	44.3	18.68	N	N	N	N/A	N/A	N/A	N/A	N/A	N/A	N/A	N/A	N/A	N/A	N	N	N	N	N	CM0661	YunN/An Minzu University	2017-09-24	b
B271	Kunming	1890	102.41	25.02	Miao	Urban	3	0.1	4	1	2	2	19	M	161	56	21.6	N	N	N	1	4	2	2	2	2	2	3	2	1	N	N	N	N	N	CM0663	YunN/An Minzu University	2017-09-24	c
B272	Kunming	1890	102.41	25.02	Miao	Urban	3	0.1	4	1	1	2	18	F	158	48.5	19.43	N	N	N	1	5	2	1	1	2	2	2	2	1	N	N	N	N	N	CM0664	YunN/An Minzu University	2017-09-24	c
B273	Kunming	1890	102.41	25.02	Miao	Urban	N/A	0.1	N/A	N/A	N/A	2	20	F	152	43	18.61	N	N	N	N/A	N/A	N/A	N/A	N/A	N/A	N/A	N/A	N/A	N/A	N	N	N	N	N	CM0665	YunN/An Minzu University	2017-09-24	c
B274	Kunming	1890	102.41	25.02	Miao	Urban	3	0.1	4	2	3	2	18	F	157	50	20.28	N	N	N	1	6	3	1	2	2	2	2	2	1	N	N	N	N	N	CM0666	YunN/An Minzu University	2017-09-24	c
B275	Kunming	1890	102.41	25.02	Miao	Urban	N/A	0.1	N/A	N/A	N/A	2	20	M	171	54.8	18.74	N	N	N	N/A	N/A	N/A	N/A	N/A	N/A	N/A	N/A	N/A	N/A	N	N	N	N	N	CM0667	YunN/An Minzu University	2017-09-24	c
B276	Kunming	1890	102.41	25.02	Miao	Urban	3	1	4	3	2	2	18	F	163	49	18.44	N	N	N	2	3	2	3	2	3	1	1	2	1	N	N	N	N	N	CM0668	YunN/An Minzu University	2017-09-24	c
B277	Kunming	1890	102.41	25.02	Miao	Urban	3	0.1	4	1	2	2	19	F	155	50	20.81	N	N	N	1	4	1	1	2	2	2	2	1	1	N	N	N	N	N	CM0669	YunN/An Minzu University	2017-09-24	c
B278	Kunming	1890	102.41	25.02	Miao	Urban	3	0.1	4	1	2	2	19	M	173	56	18.71	N	N	N	1	4	3	2	2	1	2	2	1	1	N	Y	N	N	N	CM0670	YunN/An Minzu University	2017-07-15	c
B279	Kunming	1890	102.41	25.02	Miao	Urban	3	0.1	4	2	2	2	18	F	157	46.1	18.7	N	N	N	1	4	1	1	2	2	2	2	2	1	N	N	N	N	N	CM0671	YunN/An Minzu University	2017-09-24	c
B280	Kunming	1890	102.41	25.02	Miao	Urban	3	0.1	4	4	2	2	18	F	159	74.1	29.31	N	N	N	1	6	2	3	2	2	2	2	1	1	N	N	N	N	N	CM0672	YunN/An Minzu University	2017-09-24	c
B281	Kunming	1890	102.41	25.02	Miao	Urban	2	0.1	4	2	4	2	19	M	153	44	18.8	N	N	N	1	6	2	1	2	2	2	2	2	1	N	N	N	N	N	CM0673	YunN/An Minzu University	2017-09-24	c
B282	Kunming	1890	102.41	25.02	Miao	Urban	3	1	4	2	2	2	21	M	165	46	16.9	N	N	N	1	4	1	1	2	2	2	2	1	1	N	N	N	N	N	CM0674	YunN/An Minzu University	2017-09-24	c
B283	Kunming	1890	102.41	25.02	Miao	Urban	3	0.1	4	1	1	2	21	F	155	46.2	19.23	N	N	N	1	5	3	1	3	2	2	2	2	1	N	N	N	N	N	CM0675	YunN/An Minzu University	2017-09-24	c
B284	Kunming	1890	102.41	25.02	Miao	Urban	3	0.1	4	2	2	2	19	M	161	49	18.9	N	N	N	1	3	1	1	2	2	2	2	2	1	N	N	N	N	N	CM0676	YunN/An Minzu University	2017-09-24	c
B285	Kunming	1890	102.41	25.02	Miao	Urban	3	1	4	1	1	2	19	M	160	50	19.53	N	N	N	1	8	1	2	2	2	2	2	2	1	N	N	N	N	N	CM0677	YunN/An Minzu University	2017-09-24	c
B286	Kunming	1890	102.41	25.02	Miao	Urban	3	1	4	1	2	2	18	F	170	60.1	20.8	N	N	N	1	4	1	1	2	2	2	2	2	1	N	N	N	N	N	CM0678	YunN/An Minzu University	2017-09-24	d
B288	Kunming	1890	102.41	25.02	Miao	Urban	3	0.1	4	1	1	2	19	F	168	52.5	18.6	N	N	N	1	5	4	1	2	2	2	2	2	1	N	N	N	N	N	CM0680	YunN/An Minzu University	2017-09-24	d
B289	Kunming	1890	102.41	25.02	Miao	Urban	N/A	N/A	N/A	N/A	N/A	N/A	21	F	145	42.3	20.12	N	N	N	N/A	N/A	N/A	N/A	N/A	N/A	N/A	N/A	N/A	N/A	N	N	N	N	N	CM0681	YunN/An Minzu University	2017-09-24	d
B290	Kunming	1890	102.41	25.02	Miao	Urban	N/A	N/A	N/A	N/A	N/A	N/A	22	F	146	42	19.7	N	N	N	N/A	N/A	N/A	N/A	N/A	N/A	N/A	N/A	N/A	N/A	N	N	N	N	N	CM0682	YunN/An Minzu University	2017-09-24	d
B291	Kunming	1890	102.41	25.02	Miao	Urban	3	0.1	4	1	2	2	18	F	166	75	21.2	N	N	N	1	4	3	2	2	1	2	2	1	1	N	N	N	N	N	CM0684	YunN/An Minzu University	2017-09-24	d
B292	Kunming	1890	102.41	25.02	Miao	Urban	N/A	0.1	N/A	N/A	N/A	2	19	F	150	40	21.97	N	N	N	N/A	N/A	N/A	N/A	N/A	N/A	N/A	N/A	N/A	N/A	N	N	N	N	N	CM0685	YunN/An Minzu University	2017-09-24	d
B293	Kunming	1890	102.41	25.02	Miao	Urban	3	0.1	4	3	1	1	24	F	140	35.4	18.06	N	N	N	1	11	1	1	3	2	2	2	2	1	N	N	N	N	N	CM0686	YunN/An Minzu University	2017-09-24	d
B296	Kunming	1890	102.41	25.02	Miao	Urban	3	0.2	4	1	2	1,3	21	M	164	45.2	16.81	N	N	N	3	5	3	2	3	2	2	2	2	1	N	N	N	N	N	CM0689	YunN/An Minzu University	2017-09-24	d
B297	Kunming	1890	102.41	25.02	Miao	Urban	N/A	N/A	N/A	N/A	N/A	N/A	22	F	156	55	22.6	N	N	N	N/A	N/A	N/A	N/A	N/A	N/A	N/A	N/A	N/A	N/A	N	N	N	N	N	CM0690	YunN/An Minzu University	2017-09-24	d
B298	Kunming	1890	102.41	25.02	Miao	Urban	3	0.2	4	1	2	1,3	21	M	160	53	20.7	N	N	N	1	5	3	3	3	3	2	2	2	1	N	N	N	N	N	CM0691	YunN/An Minzu University	2017-09-24	d
B299	Kunming	1890	102.41	25.02	Miao	Urban	3	0.1	4	2	2	2	21	F	152	45.3	19.61	N	N	N	1	5	4	1	2	2	2	2	2	1	N	N	N	N	N	CM0692	YunN/An Minzu University	2017-09-24	d
B301	Kunming	1890	102.41	25.02	Miao	Urban	4	0.2	4	2	3	1,3	23	F	151	50	21.93	N	N	N	1	6	3	3	2	3	2	2	1	1	N	N	N	N	N	CM0694	YunN/An Minzu University	2017-09-24	a
B302	Kunming	1890	102.41	25.02	Miao	Urban	N/A	0.1	N/A	N/A	N/A	1,3	21	F	151	44	19.3	N	N	N	N/A	N/A	N/A	N/A	N/A	N/A	N/A	N/A	N/A	N/A	N	N	N	N	N	CM0695	YunN/An Minzu University	2017-09-24	a
B303	Kunming	1890	102.41	25.02	Miao	Urban	N/A	0.1	N/A	N/A	N/A	1,3	26	F	154	61	25.72	N	N	N	N/A	N/A	N/A	N/A	N/A	N/A	N/A	N/A	N/A	N/A	N	N	N	N	N	CM0710	YunN/An Minzu University	2017-09-24	a
B304	Kunming	1890	102.41	25.02	Miao	Urban	3	3	4	1	2	2	34	F	153	50	21.36	N	N	N	1	1	1	2	3	3	2	2	2	1	N	N	N	N	N	CM1151	Wenshan People's Government Zhu Kunming Office, Wuhua Qu, Kunming	2017-11-04	a
B305	Kunming	1890	102.41	25.02	Miao	Urban	3	3	4	1	2	2,3	32	F	163.5	51	19.08	N	N	N	1	4	1	1	2	2	2	2	2	1	N	N	N	N	N	CM1152	Wenshan People's Government Zhu Kunming Office, Wuhua Qu, Kunming	2017-11-04	a
B307	Kunming	1890	102.41	25.02	Miao	Urban	3	8	3	3	3	2,3	39	F	162	64	24.39	N	N	N	1	3	3	1	2	2	2	2	2	1	N	N	N	N	N	CM1154	Wenshan People's Government Zhu Kunming Office, Wuhua Qu, Kunming	2017-11-04	a
B308	Kunming	1890	102.41	25.02	Miao	Urban	3	6	2	1	1	3	39	F	156	65	26.71	N	N	N	1	4	1	1	2	2	2	2	2	1	N	N	N	N	N	CM1155	Wenshan People's Government Zhu Kunming Office, Wuhua Qu, Kunming	2017-11-04	a
B309	Kunming	1890	102.41	25.02	Miao	Urban	3	8	4	2	2	1	36	F	152	48	20.78	N	N	N	1	2	1	1	2	2	2	2	2	1	N	N	N	N	N	CM1156	Wenshan People's Government Zhu Kunming Office, Wuhua Qu, Kunming	2017-11-04	a
B310	Kunming	1890	102.41	25.02	Miao	Urban	3	4	3	2	1	3	39	F	164	64	23.8	N	N	N	1	3	1	1	3	1	2	2	2	1	N	N	N	N	N	CM1157	Wenshan People's Government Zhu Kunming Office, Wuhua Qu, Kunming	2017-11-04	a
B311	Kunming	1890	102.41	25.02	Miao	Urban	3	3	3	1	2	3	35	F	160	56	21.88	N	N	N	2	3	1	1	2	3	2	2	2	1	N	N	N	N	N	CM1158	Wenshan People's Government Zhu Kunming Office, Wuhua Qu, Kunming	2017-11-04	a
B312	Kunming	1890	102.41	25.02	Miao	Urban	3	2	2	1	1	1	32	F	165	56	20.57	N	N	N	1	3	1	1	1	1	2	2	2	1	N	N	N	N	N	CM1159	Wenshan People's Government Zhu Kunming Office, Wuhua Qu, Kunming	2017-11-04	a
B313	Kunming	1890	102.41	25.02	Miao	Urban	3	1	3	2	2	3	44	F	160	75	29.3	N	N	N	1	3	1	1	2	2	2	2	2	1	N	N	N	N	N	CM1160	Wenshan People's Government Zhu Kunming Office, Wuhua Qu, Kunming	2017-11-04	a
B314	Kunming	1890	102.41	25.02	Miao	Urban	2	2	3	3	1	3	36	F	150	58	25.78	N	N	N	1	1	1	1	2	1	2	2	2	1	N	N	N	N	N	CM1161	Wenshan People's Government Zhu Kunming Office, Wuhua Qu, Kunming	2017-11-04	a
B315	Kunming	1890	102.41	25.02	Miao	Urban	2	8	3	1	2	3	37	F	155	73	30.39	N	N	N	1	5	4	1	2	2	2	2	2	2	N	Y	N	N	N	CM1162	Wenshan People's Government Zhu Kunming Office, Wuhua Qu, Kunming	2017-11-04	a
B316	Kunming	1890	102.41	25.02	Miao	Urban	N/A	2	N/A	N/A	N/A	3	36	F	152	52	22.51	N	N	N	N/A	N/A	N/A	N/A	N/A	N/A	N/A	N/A	N/A	N/A	N	Y	N	N	N	CM1163	Wenshan People's Government Zhu Kunming Office, Wuhua Qu, Kunming	2017-11-04	b
B317	Kunming	1890	102.41	25.02	Miao	Urban	3	6	2	1	2	3	43	F	165	65	23.88	N	N	N	1	4	1	1	2	2	2	2	2	1	N	N	N	N	N	CM1164	Wenshan People's Government Zhu Kunming Office, Wuhua Qu, Kunming	2017-11-04	b
B318	Miao_rural	1330	103.36	23.33	Miao	Rural	N/A	0	N/A	N/A	N/A	1	32	F	140	42	21.43	N	N	N	N/A	N/A	N/A	N/A	N/A	N/A	N/A	N/A	N/A	N/A	N	Y	N	N	N	VM0301	Heishan Cun, Gumu Zhen, Wenshan Xian, Wenshan Zhou	2017-09-08	b
B319	Miao_rural	1330	103.36	23.33	Miao	Rural	3	0	3	1	1	1	42	F	140	58.5	29.85	N	N	N	1	6	4	1	1	2	2	2	2	1	N	Y	N	N	Heart disease	VM0302	Heishan Cun, Gumu Zhen, Wenshan Xian, Wenshan Zhou	2017-09-08	b
B320	Miao_rural	1330	103.36	23.33	Miao	Rural	3	0	2	1	3	1	34	F	154	63.5	26.78	N	N	N	3	6	4	1	2	1	2	2	3	3	N	N	N	N	N	VM0303	Heishan Cun, Gumu Zhen, Wenshan Xian, Wenshan Zhou	2017-09-08	b
B321	Miao_rural	1330	103.36	23.33	Miao	Rural	3	0	3	1	2	1	25	F	145	50	23.78	N	N	N	1	6	4	2	1	2	2	2	2	1	N	N	N	N	N	VM0304	Heishan Cun, Gumu Zhen, Wenshan Xian, Wenshan Zhou	2017-09-08	b
B322	Miao_rural	1330	103.36	23.33	Miao	Rural	3	0	2	1	3	1	40	F	148	41.3	18.86	N	N	N	1	4	4	1	1	2	2	2	3	1	N	N	N	N	N	VM0305	Heishan Cun, Gumu Zhen, Wenshan Xian, Wenshan Zhou	2017-09-08	b
B323	Miao_rural	1330	103.36	23.33	Miao	Rural	N/A	0	N/A	N/A	N/A	1	43	F	144	52.5	25.32	N	N	N	N/A	N/A	N/A	N/A	N/A	N/A	N/A	N/A	N/A	N/A	N	N	N	N	N	VM0306	Heishan Cun, Gumu Zhen, Wenshan Xian, Wenshan Zhou	2017-09-08	b
B324	Miao_rural	1330	103.36	23.33	Miao	Rural	4	0	1	1	3	1	37	F	150	51	22.67	N	N	N	3	4	4	1	2	1	3	2	1	1	N	N	N	N	N	VM0307	Heishan Cun, Gumu Zhen, Wenshan Xian, Wenshan Zhou	2017-09-08	b
B325	Miao_rural	1330	103.36	23.33	Miao	Rural	4	0	2	1	4	1	45	F	150	61	27.11	N	N	N	1	N/A	4	1	2	1	2	2	2	4	Paracetamol, Caffeine and Aspirin Powder	Y	N	N	N	VM0308	Heishan Cun, Gumu Zhen, Wenshan Xian, Wenshan Zhou	2017-09-08	b
B326	Miao_rural	1330	103.36	23.33	Miao	Rural	3	0	3	1	1	1	44	F	144	51.5	24.84	N	N	N	1	6	4	1	1	2	2	2	2	1	N	N	N	N	N	VM0309	Heishan Cun, Gumu Zhen, Wenshan Xian, Wenshan Zhou	2017-09-08	b
B327	Miao_rural	1330	103.36	23.33	Miao	Rural	N/A	0	N/A	N/A	N/A	1	22	M	164	62	23.05	Ex	N	N	N/A	N/A	N/A	N/A	N/A	N/A	N/A	N/A	N/A	N/A	N	N	N	N	N	VM0310	Heishan Cun, Gumu Zhen, Wenshan Xian, Wenshan Zhou	2017-09-08	b
B328	Miao_rural	1330	103.36	23.33	Miao	Rural	3	0	3	1	1	1	37	M	158	52	20.83	Current	N	N	3	6	4	1	2	3	2	2	2	4	N	N	N	N	N	VM0311	Heishan Cun, Gumu Zhen, Wenshan Xian, Wenshan Zhou	2017-09-08	b
B329	Miao_rural	1330	103.36	23.33	Miao	Rural	3	0	2	1	1	1	27	M	166	45.5	16.51	N	N	N	1	7	4	1	2	1	2	2	2	1	N	Y	N	N	N	VM0312	Heishan Cun, Gumu Zhen, Wenshan Xian, Wenshan Zhou	2017-09-08	b
B330	Miao_rural	1330	103.36	23.33	Miao	Rural	N/A	0	N/A	N/A	N/A	1	22	M	168	80	28.34	Current	Current	N	N/A	N/A	N/A	N/A	N/A	N/A	N/A	N/A	N/A	N/A	N	N	N	N	N	VM0313	Heishan Cun, Gumu Zhen, Wenshan Xian, Wenshan Zhou	2017-09-08	b
B331	Miao_rural	1330	103.36	23.33	Miao	Rural	3	0	2	1	2	1	42	M	158	51.5	20.63	N	Current	N	3	5	2	1	1	2	2	2	2	1	N	N	N	N	N	VM0314	Heishan Cun, Gumu Zhen, Wenshan Xian, Wenshan Zhou	2017-09-08	c
B332	Miao_rural	1330	103.36	23.33	Miao	Rural	2	0	3	1	2	1	40	M	146	44.5	20.88	N	N	N	1	4	4	1	2	2	2	2	1	1	N	N	N	N	N	VM0315	Heishan Cun, Gumu Zhen, Wenshan Xian, Wenshan Zhou	2017-09-08	c
B333	Miao_rural	1330	103.36	23.33	Miao	Rural	3	0	2	1	2	1	40	F	154	61	25.72	N	N	N	3	6	4	1	1	1	2	2	2	1	N	N	N	N	N	VM0316	Heishan Cun, Gumu Zhen, Wenshan Xian, Wenshan Zhou	2017-09-08	c
B334	Miao_rural	1330	103.36	23.33	Miao	Rural	2	0	3	1	2	1	28	M	140	51.5	26.28	Current	N	Brother	1	5	4	1	2	2	2	2	1	1	N	N	N	N	N	VM0317	Heishan Cun, Gumu Zhen, Wenshan Xian, Wenshan Zhou	2017-09-08	c
B335	Miao_rural	1330	103.36	23.33	Miao	Rural	N/A	0	N/A	N/A	N/A	1	47	F	144	54	26.04	N	N	N	N/A	N/A	N/A	N/A	N/A	N/A	N/A				N	Y	N	N	N	VM0318	Heishan Cun, Gumu Zhen, Wenshan Xian, Wenshan Zhou	2017-09-08	c
B338	Miao_rural	1330	103.36	23.33	Miao	Rural	3	0	3	1	1	1	21	M	166	55	19.96	N	N	N	1	6	4	1	1	2	2	2	2	1	N	N	N	N	N	VM0321	Heishan Cun, Gumu Zhen, Wenshan Xian, Wenshan Zhou	2017-09-08	c
B340	Miao_rural	1330	103.36	23.33	Miao	Rural	3	0	3	1	1	1	40	F	152	45.5	19.69	N	N	N	1	4	4	1	2	2	2	2	3	1	N	N	N	N	N	VM0323	Heishan Cun, Gumu Zhen, Wenshan Xian, Wenshan Zhou	2017-09-08	c
B342	Miao_rural	1330	103.36	23.33	Miao	Rural	2	0	3	1	1	1	42	M	156	60	24.65	Current	N	N	1	4	4	2	2	2	2	2	1	1	N	N	N	N	Coughing	VM0325	Heishan Cun, Gumu Zhen, Wenshan Xian, Wenshan Zhou	2017-09-08	c
B343	Miao_rural	1330	103.36	23.33	Miao	Rural	3	0	3	1	1	1	41	M	162	86	32.77	Current	N	N	1	4	4	2	2	2	2	2	3	1	N	N	N	N	N	VM0327	Heishan Cun, Gumu Zhen, Wenshan Xian, Wenshan Zhou	2017-09-08	c
B344	Miao_rural	1330	103.36	23.33	Miao	Rural	3	0	2	1	2	1	47	M	168	74	26.22	Current	Current	N	1	7	4	1	2	2	2	2	3	1	N	N	N	N	N	VM0328	Heishan Cun, Gumu Zhen, Wenshan Xian, Wenshan Zhou	2017-09-08	c
B345	Miao_rural	1330	103.36	23.33	Miao	Rural	2	0	3	1	2	1	44	M	160	70	27.34	Current	Ex	N	1	5	4	1	2	2	2	2	3	1	N	N	N	N	N	VM0329	Heishan Cun, Gumu Zhen, Wenshan Xian, Wenshan Zhou	2017-09-08	c
B346	Miao_rural	1330	103.36	23.33	Miao	Rural	N/A	0	N/A	N/A	N/A	1	47	M	154	54	22.77	Current	Current	N	N/A	N/A	N/A	N/A	N/A	N/A	N/A	N/A	N/A	N/A	N	N	N	N	N	VM0330	Heishan Cun, Gumu Zhen, Wenshan Xian, Wenshan Zhou	2017-09-08	d
B347	Miao_rural	1330	103.36	23.33	Miao	Rural	2	0	3	1	1	1	47	F	156	52	21.37	N	N	N	1	4	4	1	2	2	2	2	1	1	N	N	N	N	N	VM0331	Heishan Cun, Gumu Zhen, Wenshan Xian, Wenshan Zhou	2017-09-08	d
B348	Miao_rural	1330	103.36	23.33	Miao	Rural	2	0	3	1	1	1	47	F	152	61	26.4	N	N	N	1	4	4	1	2	2	2	2	3	1	N	N	N	N	N	VM0332	Heishan Cun, Gumu Zhen, Wenshan Xian, Wenshan Zhou	2017-09-08	d
B349	Miao_rural	1330	103.36	23.33	Miao	Rural	3	0	3	1	1	1	47	F	139	71	36.75	N	N	N	1	8	3	2	2	2	2	2	1	1	N	N	N	N	N	VM0333	Heishan Cun, Gumu Zhen, Wenshan Xian, Wenshan Zhou	2017-09-08	d
B350	Miao_rural	1330	103.36	23.33	Miao	Rural	2	0	3	1	1	1	43	F	150	60	26.67	N	N	N	1	5	4	1	2	2	2	2	1	1	N	N	N	N	N	VM0334	Heishan Cun, Gumu Zhen, Wenshan Xian, Wenshan Zhou	2017-09-08	d
B351	Miao_rural	1330	103.36	23.33	Miao	Rural	3	0	3	2	2	1	47	M	148	45	20.54	Current	Current	N	3	5	4	1	2	2	2	2	1	1	N	N	N	N	N	VM0335	Heishan Cun, Gumu Zhen, Wenshan Xian, Wenshan Zhou	2017-09-08	d
B352	Miao_rural	1330	103.36	23.33	Miao	Rural	2	0	3	1	1	1	47	M	146	58	27.21	Current	N	N	1	4	2	2	2	2	2	2	3	1	N	N	N	N	AbdomiN/Al mass	VM0336	Heishan Cun, Gumu Zhen, Wenshan Xian, Wenshan Zhou	2017-09-08	d
B353	Miao_rural	1330	103.36	23.33	Miao	Rural	2	0	3	1	1	1	42	F	140	61	31.12	N	N	N	1	4	4	1	2	2	2	2	1	1	N	N	N	N	N	VM0337	Heishan Cun, Gumu Zhen, Wenshan Xian, Wenshan Zhou	2017-09-08	d
B354	Miao_rural	1330	103.36	23.33	Miao	Rural	2	0	3	2	2	1	36	M	160	60	23.44	Current	Current	N	1	5	4	1	2	2	2	2	3	1	N	N	N	N	N	VM0338	Heishan Cun, Gumu Zhen, Wenshan Xian, Wenshan Zhou	2017-09-08	d
B355	Miao_rural	1330	103.36	23.33	Miao	Rural	2	0	3	1	1	1	30	F	148	43	19.63	N	N	N	1	4	4	1	2	2	2	2	1	1	N	N	N	N	N	VM0339	Heishan Cun, Gumu Zhen, Wenshan Xian, Wenshan Zhou	2017-09-08	d
B356	Miao_rural	1330	103.36	23.33	Miao	Rural	2	0	3	1	1	1	32	F	148	41	18.72	N	N	Brother	1	4	4	1	2	2	2	2	1	1	N	N	N	N	N	VM0340	Heishan Cun, Gumu Zhen, Wenshan Xian, Wenshan Zhou	2017-09-08	d
B357	Miao_rural	1330	103.36	23.33	Miao	Rural	2	0	3	1	1	1	47	F	145	43.5	20.69	N	N	N	1	3	4	2	2	2	2	2	3	1	N	N	N	N	N	VM0341	Heishan Cun, Gumu Zhen, Wenshan Xian, Wenshan Zhou	2017-09-08	d
B358	Miao_rural	1330	103.36	23.33	Miao	Rural	3	0	2	1	1	1	47	F	150	62	27.56	N	N	N	1	4	2	1	2	2	2	2	1	1	N	N	N	N	N	VM0342	Heishan Cun, Gumu Zhen, Wenshan Xian, Wenshan Zhou	2017-09-08	d
B359	Miao_rural	1330	103.36	23.33	Miao	Rural	3	0	3	1	1	1	47	F	142	61	30.25	N	N	N	1	4	4	2	2	2	2	2	1	1	N	N	N	N	N	VM0343	Heishan Cun, Gumu Zhen, Wenshan Xian, Wenshan Zhou	2017-09-08	d
B360	Miao_rural	1330	103.36	23.33	Miao	Rural	3	0	3	1	1	1	44	F	146	48.3	22.66	N	N	N	1	6	4	1	2	2	2	2	1	1	N	N	N	N	N	VM0344	Heishan Cun, Gumu Zhen, Wenshan Xian, Wenshan Zhou	2017-09-08	d
B361	Miao_rural	1330	103.36	23.33	Miao	Rural	3	0	3	1	1	1	34	F	152	60	25.97	N	N	N	1	5	4	1	2	2	2	2	1	1	N	N	N	N	N	VM0345	Heishan Cun, Gumu Zhen, Wenshan Xian, Wenshan Zhou	2017-09-08	a
B362	Miao_rural	1330	103.36	23.33	Miao	Rural	3	0	3	2	2	1	47	M	152	55.5	24.02	N	N	N	1	4	4	1	2	2	2	2	3	1	N	Y	N	N	N	VM0346	Heishan Cun, Gumu Zhen, Wenshan Xian, Wenshan Zhou	2017-09-08	a
B363	Miao_rural	1330	103.36	23.33	Miao	Rural	3	0	3	1	1	1	47	F	138	42	22.05	N	N	N	1	4	4	2	2	2	2	2	1	1	Paracetamol, Caffeine and Aspirin Powder	N	N	N	N	VM0347	Heishan Cun, Gumu Zhen, Wenshan Xian, Wenshan Zhou	2017-09-08	a
B364	Miao_rural	1330	103.36	23.33	Miao	Rural	2	0	2	1	1	1	26	F	150	54	24	N	N	N	1	6	4	1	2	2	2	2	1	1	N	N	N	N	N	VM0348	Heishan Cun, Gumu Zhen, Wenshan Xian, Wenshan Zhou	2017-09-08	a
B365	Miao_rural	1330	103.36	23.33	Miao	Rural	3	0	3	1	1	1	30	F	158	66	26.44	N	N	N	1	4	4	1	2	2	2	2	1	1	N	N	N	N	Miscarriage	VM0349	Heishan Cun, Gumu Zhen, Wenshan Xian, Wenshan Zhou	2017-09-08	a
B366	Miao_rural	1330	103.36	23.33	Miao	Rural	2	0	3	1	1	1	43	F	146	51	23.93	N	N	N	1	3	4	2	2	2	2	2	1	1	N	N	N	N	N	VM0350	Heishan Cun, Gumu Zhen, Wenshan Xian, Wenshan Zhou	2017-09-08	a
B367	Miao_rural	1330	103.36	23.33	Miao	Rural	2	0	3	1	1	1	47	F	146	45	21.11	N	N	N	1	6	4	1	2	2	2	2	1	1	N	Y	N	N	Asthma	VM0351	Heishan Cun, Gumu Zhen, Wenshan Xian, Wenshan Zhou	2017-09-08	a
B368	Miao_rural	1330	103.36	23.33	Miao	Rural	3	0	3	1	1	1	47	F	142	50	24.8	N	N	N	1	4	4	2	2	2	2	2	1	1	N	N	N	N	N	VM0352	Heishan Cun, Gumu Zhen, Wenshan Xian, Wenshan Zhou	2017-09-08	a
B369	Miao_rural	1330	103.36	23.33	Miao	Rural	3	0	3	1	1	1	25	F	148	46	21	N	N	N	1	5	4	2	2	2	2	2	1	1	N	N	N	N	N	VM0354	Heishan Cun, Gumu Zhen, Wenshan Xian, Wenshan Zhou	2017-09-08	a
B370	Miao_rural	1330	103.36	23.33	Miao	Rural	2	0	3	1	1	1	43	F	150	70.6	31.38	N	N	N	1	4	4	1	2	2	2	2	1	1	N	N	N	N	N	VM0356	Heishan Cun, Gumu Zhen, Wenshan Xian, Wenshan Zhou	2017-09-08	a
B371	Kunming	1890	102.41	25.02	Bai	Urban	3	0.1	4	1	2	2	22	F	165	55	20.2	N	N	N	1	5	1	3	3	2	2	1	3	1	N	N	N	N	N	CB0511	YunN/An Minzu University	2017-09-23	a
B372	Kunming	1890	102.41	25.02	Bai	Urban	3	0.1	4	2	2	2	19	F	164	46	17.1	N	N	N	1	4	1	1	1	2	2	1	1	1	N	N	N	N	N	CB0512	YunN/An Minzu University	2017-09-23	a
B373	Kunming	1890	102.41	25.02	Bai	Urban	3	0.1	4	1	1	2	19	F	153	48	20.5	N	N	N	1	4	1	1	2	2	2	1	1	1	N	N	N	N	N	CB0513	YunN/An Minzu University	2017-09-23	a
B374	Kunming	1890	102.41	25.02	Bai	Urban	N/A	0.1	N/A	N/A	N/A	2	20	F	162	46	17.53	N	N	N	N/A	N/A	N/A	N/A	N/A	N/A	N/A	N/A	N/A	N/A	N	N	N	N	N	CB0514	YunN/An Minzu University	2017-09-23	a
B375	Kunming	1890	102.41	25.02	Bai	Urban	3	1	4	1	2	2	22	F	158	51	20.43	N	N	N	1	5	3	1	3	2	2	1	1	2	N	N	N	N	N	CB0515	YunN/An Minzu University	2017-09-23	a
B376	Kunming	1890	102.41	25.02	Bai	Urban	N/A	0.1	N/A	N/A	N/A	2	21	F	165	48	17.63	N	N	N	N/A	N/A	N/A	N/A	N/A	N/A	N/A	N/A	N/A	N/A	N	N	N	N	N	CB0516	YunN/An Minzu University	2017-09-23	b
B377	Kunming	1890	102.41	25.02	Bai	Urban	4	1	4	1	2	2	20	F	162	59	22.48	N	N	N	1	3	4	2	2	2	2	1	2	1	N	N	N	N	N	CB0517	YunN/An Minzu University	2017-09-23	b
B378	Kunming	1890	102.41	25.02	Bai	Urban	N/A	N/A	N/A	N/A	N/A	N/A	21	F	152	48	20.78	N	N	N	N/A	N/A	N/A	N/A	N/A	N/A	N/A	N/A	N/A	N/A	N	N	N	N	N	CB0518	YunN/An Minzu University	2017-09-23	b
B379	Kunming	1890	102.41	25.02	Bai	Urban	3	2	4	1	2	2	18	F	152	50	21.64	N	N	N	2	3	1	1	2	2	2	1	3	1	N	N	N	N	N	CB0519	YunN/An Minzu University	2017-09-23	b
B380	Kunming	1890	102.41	25.02	Bai	Urban	3	0.1	4	1	2	2	19	F	172	63	21.3	N	N	N	1	3	2	1	2	2	2	2	2	1	N	N	N	N	N	CB0520	YunN/An Minzu University	2017-09-23	b
B381	Kunming	1890	102.41	25.02	Bai	Urban	3	2	4	3	2	2	21	F	164	46	17.1	N	N	N	1	4	1	2	2	2	2	2	1	1	N	N	N	N	N	CB0521	YunN/An Minzu University	2017-09-23	b
B382	Kunming	1890	102.41	25.02	Bai	Urban	3	0.1	4	2	2	2	19	F	158	74.5	30.04	N	N	N	1	3	2	1	2	2	2	1	2	1	N	N	N	N	N	CB0522	YunN/An Minzu University	2017-09-23	b
B383	Kunming	1890	102.41	25.02	Bai	Urban	3	0.1	4	1	2	2	22	M	168	55	19.49	N	N	N	1	4	2	1	2	2	2	2	2	2	N	N	N	N	N	CB0523	YunN/An Minzu University	2017-09-23	b
B384	Kunming	1890	102.41	25.02	Bai	Urban	4	0.1	4	1	2	2	20	F	165	65	23.88	N	N	N	1	5	1	1	3	2	2	2	3	1	N	N	N	N	N	CB0524	YunN/An Minzu University	2017-09-23	b
B385	Kunming	1890	102.41	25.02	Bai	Urban	N/A	N/A	N/A	N/A	N/A	N/A	21	F	158	44	17.63	N	N	N	N/A	N/A	N/A	N/A	N/A	N/A	N/A	N/A	N/A	N/A	N	N	N	N	N	CB0525	YunN/An Minzu University	2017-09-23	b
B386	Kunming	1890	102.41	25.02	Bai	Urban	3	1	4	1	2	2	21	F	161	61	23.53	N	N	N	1	3	1	1	2	2	2	2	2	1	N	N	N	N	N	CB0526	YunN/An Minzu University	2017-09-23	b
B387	Kunming	1890	102.41	25.02	Bai	Urban	3	0.5	4	3	2	2	20	F	160	55	21.48	N	N	N	3	4	1	2	2	2	2	4	1	1	N	N	N	N	N	CB0527	YunN/An Minzu University	2017-09-23	b
B388	Kunming	1890	102.41	25.02	Bai	Urban	3	0.1	4	2	2	2	19	F	154	45	18.97	N	N	N	1	4	2	1	2	2	2	1	1	1	N	N	N	N	N	CB0528	YunN/An Minzu University	2017-09-23	b
B389	Kunming	1890	102.41	25.02	Bai	Urban	3	0.3	4	2	2	2	20	M	171	50	17.1	Current	N	N	1	4	2	1	2	2	2	2	2	2	N	N	N	N	N	CB0529	YunN/An Minzu University	2017-09-23	b
B390	Kunming	1890	102.41	25.02	Bai	Urban	N/A	0.5	N/A	N/A	N/A	2	20	F	160	49	19.14	N	N	N	N/A	N/A	N/A	N/A	N/A	N/A	N/A	N/A	N/A	N/A	N	Y	N	N	N	CB0530	YunN/An Minzu University	2017-09-23	b
B392	Kunming	1890	102.41	25.02	Bai	Urban	3	0.1	4	1	2	2	19	F	165	53	19.47	N	N	N	1	4	3	1	2	2	2	2	2	1	N	N	N	N	N	CB0532	YunN/An Minzu University	2017-09-23	c
B393	Kunming	1890	102.41	25.02	Bai	Urban	3	0.5	4	3	1	2	19	F	155	50	20.81	N	N	N	3	3	1	1	1	2	2	2	2	1	N	N	N	N	N	CB0533	YunN/An Minzu University	2017-09-23	c
B394	Kunming	1890	102.41	25.02	Bai	Urban	3	0.1	4	2	2	2	18	M	172	53	17.92	N	N	N	1	2	3	2	2	2	2	2	2	1	N	N	N	N	N	CB0534	YunN/An Minzu University	2017-09-23	c
B395	Kunming	1890	102.41	25.02	Bai	Urban	3	0.1	4	1	2	2	19	F	161	46	17.75	N	N	N	1	3	1	1	2	2	2	2	2	1	N	Y	N	N	N	CB0535	YunN/An Minzu University	2017-09-23	c
B396	Kunming	1890	102.41	25.02	Bai	Urban	N/A	N/A	N/A	N/A	N/A	N/A	18	F	160	43	16.8	N	N	N	N/A	N/A	N/A	N/A	N/A	N/A	N/A	N/A	N/A	N/A	N	N	N	N	N	CB0536	YunN/An Minzu University	2017-09-23	c
B397	Kunming	1890	102.41	25.02	Bai	Urban	3	0.1	4	2	2	2	19	M	171	68	23.26	Current	N	N	1	4	2	1	2	2	2	1	1	1	N	N	N	N	N	CB0537	YunN/An Minzu University	2017-09-23	c
B398	Kunming	1890	102.41	25.02	Bai	Urban	3	0.1	4	2	2	2	19	F	164	41	15.24	N	N	N	1	3	2	1	2	2	2	2	2	2	N	N	N	N	N	CB0538	YunN/An Minzu University	2017-09-23	c
B399	Kunming	1890	102.41	25.02	Bai	Urban	3	1	4	1	2	2	20	F	162	46	17.53	N	N	N	1	4	4	1	2	2	2	2	2	1	N	N	N	N	N	CB0539	YunN/An Minzu University	2017-09-23	c
B401	Kunming	1890	102.41	25.02	Bai	Urban	3	0.1	4	1	2	2	19	F	162	40	15.24	N	N	N	1	4	2	1	2	2	2	1	3	1	N	N	N	N	N	CB0541	YunN/An Minzu University	2017-09-23	c
B402	Kunming	1890	102.41	25.02	Bai	Urban	3	0.1	4	2	1	2	19	M	167	58	20.8	N	N	N	1	3	2	1	2	2	2	2	2	1	N	N	N	N	N	CB0542	YunN/An Minzu University	2017-09-23	c
B403	Kunming	1890	102.41	25.02	Bai	Urban	3	0.1	4	1	2	2	20	F	162	50	19.05	N	N	N	1	4	1	1	2	2	2	1	1	1	N	N	N	N	N	CB0543	YunN/An Minzu University	2017-09-23	c
B404	Kunming	1890	102.41	25.02	Bai	Urban	4	1	4	2	2	2	21	M	182	72	21.74	N	N	N	1	3	2	1	3	3	2	1	2	1	N	N	N	N	N	CB0544	YunN/An Minzu University	2017-09-23	c
B405	Kunming	1890	102.41	25.02	Bai	Urban	3	0.1	4	1	2	2	19	F	155	38	15.82	N	N	N	1	4	4	1	2	2	2	2	2	1	N	N	N	N	N	CB0545	YunN/An Minzu University	2017-09-23	c
B406	Kunming	1890	102.41	25.02	Bai	Urban	3	0.1	4	3	2	2	19	F	158	51	20.43	N	N	N	2	3	1	1	2	2	2	1	1	1	N	N	N	N	N	CB0546	YunN/An Minzu University	2017-09-23	d
B408	Kunming	1890	102.41	25.02	Bai	Urban	3	0.1	4	2	1	2	19	M	165	49	18	Current	N	N	1	4	2	1	2	2	2	2	2	1	N	N	N	N	N	CB0548	YunN/An Minzu University	2017-09-23	d
B409	Kunming	1890	102.41	25.02	Bai	Urban	N/A	0.1	N/A	N/A	N/A	2	19	M	174	73	24.11	N	N	N	N/A	N/A	N/A	N/A	N/A	N/A	N/A	N/A	N/A	N/A	N	N	N	N	N	CB0549	YunN/An Minzu University	2017-09-23	d
B410	Kunming	1890	102.41	25.02	Bai	Urban	3	0.1	4	3	2	2	19	F	166	47	17.06	N	N	N	1	3	2	1	3	2	2	2	2	1	N	N	N	N	N	CB0550	YunN/An Minzu University	2017-09-23	d
B411	Kunming	1890	102.41	25.02	Bai	Urban	3	5	4	2	3	2	19	F	155	45	18.73	N	N	N	1	4	3	2	2	2	2	2	2	1	N	N	N	N	N	CB0551	YunN/An Minzu University	2017-09-23	d
B412	Kunming	1890	102.41	25.02	Bai	Urban	3	2	4	1	2	2	19	M	166	51	18.51	N	N	N	1	3	3	1	2	2	2	2	2	1	N	N	N	N	N	CB0552	YunN/An Minzu University	2017-09-23	d
B413	Kunming	1890	102.41	25.02	Bai	Urban	3	4	4	1	3	2	19	F	163	48	18.07	N	N	N	1	4	1	1	2	2	2	1	1	1	N	N	N	N	N	CB0553	YunN/An Minzu University	2017-09-23	d
B414	Kunming	1890	102.41	25.02	Bai	Urban	N/A	0.1	N/A	N/A	N/A	2	20	M	173	59	19.71	N	N	N	N/A	N/A	N/A	N/A	N/A	N/A	N/A	N/A	N/A	N/A	N	N	N	N	N	CB0554	YunN/An Minzu University	2017-09-23	d
B415	Kunming	1890	102.41	25.02	Bai	Urban	3	0.1	4	1	3	2	19	F	158	75	30.04	N	N	N	1	2	2	2	2	2	2	1	1	1	N	N	N	N	N	CB0555	YunN/An Minzu University	2017-09-23	d
B416	Kunming	1890	102.41	25.02	Bai	Urban	4	0.1	4	2	3	2	19	F	163	50	18.82	N	N	N	1	3	2	1	2	3	2	1	2	1	N	N	N	N	N	CB0556	YunN/An Minzu University	2017-09-23	d
B417	Kunming	1890	102.41	25.02	Bai	Urban	3	7	4	1	2	2	22	M	173	66	22.05	N	N	N	1	6	2	2	2	3	2	3	1	1	N	N	N	N	N	CB0557	YunN/An Minzu University	2017-09-23	d
B418	Kunming	1890	102.41	25.02	Bai	Urban	3	12	4	1	4	2	19	F	158	48	19.23	N	N	N	1	4	4	2	3	2	2	2	3	1	N	N	N	N	N	CB0558	YunN/An Minzu University	2017-09-23	d
B420	Kunming	1890	102.41	25.02	Bai	Urban	N/A	7	N/A	N/A	N/A	2	20	F	163	55	17.69	N	N	N	N/A	N/A	N/A	N/A	N/A	N/A	N/A	N/A	N/A	N/A	N	N	N	N	N	CB0560	YunN/An Minzu University	2017-09-23	d
B421	Kunming	1890	102.41	25.02	Bai	Urban	3	7	3	3	2	2	38	M	169	62	21.71	Current	N	N	1	5	1	1	2	2	2	2	2	1	N	N	N	N	N	CB1120	Dali People's Government Zhu Kunming Office, Xishan Qu, Kunming	2017-11-04	a
B422	Kunming	1890	102.41	25.02	Bai	Urban	3	2	3	2	2	2	44	F	170	66	22.84	N	N	N	1	3	1	2	2	2	2	2	3	1	N	Y	N	N	N	CB1121	Dali People's Government Zhu Kunming Office, Xishan Qu, Kunming	2017-11-04	a
B423	Kunming	1890	102.41	25.02	Bai	Urban	3	4	3	1	2	1	30	F	160	52	20.31	N	N	N	1	2	1	1	2	2	2	0	1	1	N	N	N	N	N	CB1122	Dali People's Government Zhu Kunming Office, Xishan Qu, Kunming	2017-11-04	a
B424	Kunming	1890	102.41	25.02	Bai	Urban	3	6	3	2	1	2	40	F	156	48	19.72	N	N	N	1	3	1	1	2	2	2	2	3	1	N	N	N	N	N	CB1123	Dali People's Government Zhu Kunming Office, Xishan Qu, Kunming	2017-11-04	a
B425	Kunming	1890	102.41	25.02	Bai	Urban	3	4	4	4	2	3	38	F	153	65	27.77	N	N	N	1	4	3	1	2	2	2	2	1	1	N	N	N	N	N	CB1126	Dali People's Government Zhu Kunming Office, Xishan Qu, Kunming	2017-11-04	a
B426	Kunming	1890	102.41	25.02	Bai	Urban	N/A	4	N/A	N/A	N/A	1	42	M	167	67	24.02	Current	Current	N	N/A	N/A	N/A	N/A	N/A	N/A	N/A	N/A	N/A	N/A	N	N	N	N	N	CB1128	Dali People's Government Zhu Kunming Office, Xishan Qu, Kunming	2017-11-04	a
B427	Kunming	1890	102.41	25.02	Bai	Urban	3	3	3	3	2	2	31	M	169	85	29.76	Current	N	N	1	3	1	1	1	2	2	2	2	1	N	Y	N	N	N	CB1129	Dali People's Government Zhu Kunming Office, Xishan Qu, Kunming	2017-11-04	a
B428	Kunming	1890	102.41	25.02	Bai	Urban	3	6	3	1	2	1,2	30	F	160	53	20.7	N	N	N	1	3	1	1	2	2	2	2	1	2	N	N	N	N	N	CB1130	Dali People's Government Zhu Kunming Office, Xishan Qu, Kunming	2017-11-04	a
B429	Kunming	1890	102.41	25.02	Bai	Urban	2	1.2	3	2	2	1,2	34	M	171	69	23.6	N	Current	N	1	职工食堂	4	1	1	2	2	2	2	1	N	N	N	N	N	CB1131	Dali People's Government Zhu Kunming Office, Xishan Qu, Kunming	2017-11-04	a
B430	Kunming	1890	102.41	25.02	Bai	Urban	2	4	3	1	3	3	32	F	166	66	23.95	N	N	N	1	职工食堂	3	1	2	2	2	2	2	3	N	N	N	N	N	CB1132	Dali People's Government Zhu Kunming Office, Xishan Qu, Kunming	2017-11-04	a
B431	Kunming	1890	102.41	25.02	Bai	Urban	2	3	3	3	2	1,2	30	F	156	50	20.55	N	N	N	1	2	4	1	2	3	2	2	2	1	N	N	N	N	N	CB1133	Dali People's Government Zhu Kunming Office, Xishan Qu, Kunming	2017-11-04	a
B432	Kunming	1890	102.41	25.02	Bai	Urban	3	3	3	1	2	2	37	F	151	48	21.05	N	N	N	1	3	1	1	2	2	2	2	3	1	N	N	N	N	N	CB1134	Dali People's Government Zhu Kunming Office, Xishan Qu, Kunming	2017-11-04	a
B433	Kunming	1890	102.41	25.02	Bai	Urban	3	4	4	1	2	1	32	M	167	88	31.55	Current	N	N	1	3	1	1	1	2	2	2	2	1	N	N	N	N	N	CB1135	Dali People's Government Zhu Kunming Office, Xishan Qu, Kunming	2017-11-04	a
B434	Kunming	1890	102.41	25.02	Bai	Urban	3	5	4	2	2	1	43	M	174	89	29.4	Current	N	N	1	3	1	1	2	2	2	2	2	2	N	N	N	N	N	CB1136	Dali People's Government Zhu Kunming Office, Xishan Qu, Kunming	2017-11-04	a
B435	Bai_rural	2220	99.55	25.59	Bai	Rural	N/A	0	N/A	N/A	N/A	1	71	F	159	45	17.8	N	N	N	N/A	N/A	N/A	N/A	N/A	N/A	N/A	N/A	N/A	N/A	N	N	N	N	N	VB0360	Fengyu Zhen, Eryuan Xian, Dali Zhou	2017-09-16	a
B436	Bai_rural	2220	99.55	25.59	Bai	Rural	2	0	1	1	2	1	64	F	157	50	20.28	N	N	N	1	4	4	1	2	2	2	2	2	1	N	Y	N	N	Gallstones	VB0361	Fengyu Zhen, Eryuan Xian, Dali Zhou	2017-09-16	b
B437	Bai_rural	2220	99.55	25.59	Bai	Rural	N/A	0	N/A	N/A	N/A	1	42	F	160	52	20.31	N	N	N	N/A	N/A	N/A	N/A	N/A	N/A	N/A	N/A	N/A	N/A	N	N	N	N	N	VB0362	Fengyu Zhen, Eryuan Xian, Dali Zhou	2017-09-16	b
B438	Bai_rural	2220	99.55	25.59	Bai	Rural	3	0	2	1	2	1	41	M	156	49	20.13	Current	N	N	1	5	4	1	2	2	2	2	1	1	N	N	N	N	N	VB0363	Fengyu Zhen, Eryuan Xian, Dali Zhou	2017-09-16	b
B439	Bai_rural	2220	99.55	25.59	Bai	Rural	2	0	3	1	2	1	47	M	163	47	17.69	Current	N	N	1	3	4	1	1	2	2	2	2	1	N	N	N	N	Injury	VB0364	Fengyu Zhen, Eryuan Xian, Dali Zhou	2017-09-16	b
B440	Bai_rural	2220	99.55	25.59	Bai	Rural	2	0	4	3	2	1	37	F	163	50	18.82	N	N	N	1	4	1	1	2	2	2	2	2	1	N	N	N	N	Caesarean section	VB0365	Fengyu Zhen, Eryuan Xian, Dali Zhou	2017-09-16	b
B441	Bai_rural	2220	99.55	25.59	Bai	Rural	2	0	4	3	2	1	35	M	172	70	23.66	Current	Current	N	1	4	1	1	2	2	2	2	2	2	N	N	N	N	N	VB0366	Fengyu Zhen, Eryuan Xian, Dali Zhou	2017-09-16	b
B442	Bai_rural	2220	99.55	25.59	Bai	Rural	3	0	3	1	1	1	38	F	160	50	19.53	N	N	N	1	5	1	1	2	2	2	2	2	1	N	N	N	N	N	VB0367	Fengyu Zhen, Eryuan Xian, Dali Zhou	2017-09-16	b
B443	Bai_rural	2220	99.55	25.59	Bai	Rural	2	0	4	1	2	1	47	F	152	50	21.64	N	N	N	1	4	1	1	2	2	2	2	2	1	N	N	N	N	N	VB0368	Fengyu Zhen, Eryuan Xian, Dali Zhou	2017-09-16	b
B444	Bai_rural	2220	99.55	25.59	Bai	Rural	N/A	0	N/A	N/A	N/A	1	72	M	165	65	23.88	Current	N	N	N/A	N/A	N/A	N/A	N/A	N/A	N/A	N/A	N/A	N/A	N	N	N	N	Asthma	VB0369	Fengyu Zhen, Eryuan Xian, Dali Zhou	2017-09-16	b
B445	Bai_rural	2220	99.55	25.59	Bai	Rural	2	0	3	1	2	1	47	M	167	58	20.8	Current	N	Brother	1	4	4	1	2	2	2	2	2	1	N	Y	N	N	N	VB0370	Fengyu Zhen, Eryuan Xian, Dali Zhou	2017-09-16	b
B446	Bai_rural	2220	99.55	25.59	Bai	Rural	N/A	0	N/A	N/A	N/A	1	46	M	165	60	22.04	Current	N	N	N/A	N/A	N/A	N/A	N/A	N/A	N/A	N/A	N/A	N/A	N	N	N	N	Kidney stones	VB0371	Fengyu Zhen, Eryuan Xian, Dali Zhou	2017-09-16	b
B447	Bai_rural	2220	99.55	25.59	Bai	Rural	2	0	4	1	2	1	45	M	161	54	20.83	Current	N	N	1	3	1	1	2	2	2	2	2	2	N	N	N	N	N	VB0372	Fengyu Zhen, Eryuan Xian, Dali Zhou	2017-09-16	b
B448	Bai_rural	2220	99.55	25.59	Bai	Rural	2	0	3	1	2	1	47	F	157	52.5	21.3	N	N	N	1	2	1	1	2	2	2	2	2	1	N	N	N	N	N	VB0373	Fengyu Zhen, Eryuan Xian, Dali Zhou	2017-09-16	b
B449	Bai_rural	2220	99.55	25.59	Bai	Rural	3	0	3	1	2	1	36	M	172	72	24.34	N	N	N	1	11	1	1	2	2	2	2	2	2	N	N	N	N	N	VB0374	Fengyu Zhen, Eryuan Xian, Dali Zhou	2017-09-16	b
B450	Bai_rural	2220	99.55	25.59	Bai	Rural	2	0	4	1	3	1	31	F	156	44	18.08	N	N	N	1	11	4	1	2	2	2	2	1	1	N	N	N	N	Caesarean section	VB0375	Fengyu Zhen, Eryuan Xian, Dali Zhou	2017-09-16	b
B451	Bai_rural	2220	99.55	25.59	Bai	Rural	1	0	2	1	2	1	65	F	156	55	22.6	N	N	N	1	3	4	1	2	2	2	2	2	2	N	N	N	N	N	VB0376	Fengyu Zhen, Eryuan Xian, Dali Zhou	2017-09-16	c
B452	Bai_rural	2220	99.55	25.59	Bai	Rural	3	0	4	2	3	1	38	F	155	50	20.81	N	N	N	1	5	3	1	2	2	2	2	2	1	N	Y	N	N	N	VB0377	Fengyu Zhen, Eryuan Xian, Dali Zhou	2017-09-16	c
B453	Bai_rural	2220	99.55	25.59	Bai	Rural	3	0	4	1	2	1	43	F	163	58	21.83	N	N	Brother	1	4	3	1	2	2	2	2	2	3	N	N	N	N	Uterine fibroid	VB0378	Fengyu Zhen, Eryuan Xian, Dali Zhou	2017-09-16	c
B454	Bai_rural	2220	99.55	25.59	Bai	Rural	3	0	4	3	3	1	44	F	149	44	19.82	N	N	N	1	3	1	1	2	2	2	2	2	1	N	N	N	N	Gallstones	VB0379	Fengyu Zhen, Eryuan Xian, Dali Zhou	2017-09-16	c
B455	Bai_rural	2220	99.55	25.59	Bai	Rural	2	0	4	3	1	1	31	M	165	55	20.2	N	N	N	1	6	1	1	2	2	2	2	2	1	N	N	N	N	N	VB0380	Fengyu Zhen, Eryuan Xian, Dali Zhou	2017-09-16	c
B456	Bai_rural	2220	99.55	25.59	Bai	Rural	2	0	4	1	2	1	41	M	160	59	23.05	Current	N	N	1	8	3	1	2	2	2	2	2	1	N	N	N	N	N	VB0381	Fengyu Zhen, Eryuan Xian, Dali Zhou	2017-09-16	c
B457	Bai_rural	2220	99.55	25.59	Bai	Rural	2	0	4	1	3	1	46	M	179	79	24.66	Current	N	N	1	6	4	1	3	3	2	2	2	1	N	N	N	N	N	VB0382	Fengyu Zhen, Eryuan Xian, Dali Zhou	2017-09-16	c
B458	Bai_rural	2220	99.55	25.59	Bai	Rural	2	0	3	1	2	1	47	M	162	62	23.62	N	Current	N	1	6	4	1	2	2	2	2	2	1	N	N	N	N	N	VB0383	Fengyu Zhen, Eryuan Xian, Dali Zhou	2017-09-16	c
B459	Bai_rural	2220	99.55	25.59	Bai	Rural	2	0	3	1	2	1	44	M	163	61	22.96	N	N	N	1	5	1	1	2	2	2	2	2	1	N	N	N	N	N	VB0384	Fengyu Zhen, Eryuan Xian, Dali Zhou	2017-09-16	c
B460	Bai_rural	2220	99.55	25.59	Bai	Rural	3	0	3	1	2	1	47	F	157	58	23.53	N	N	N	1	3	1	1	3	2	2	2	3	1	N	N	N	N	Appendicitis	VB0385	Fengyu Zhen, Eryuan Xian, Dali Zhou	2017-09-16	c
B461	Bai_rural	2220	99.55	25.59	Bai	Rural	2	0	4	2	2	1	45	M	170	65	22.49	N	Current	N	1	3	1	1	2	2	2	2	2	1	N	N	N	N	N	VB0386	Fengyu Zhen, Eryuan Xian, Dali Zhou	2017-09-16	c
B462	Bai_rural	2220	99.55	25.59	Bai	Rural	2	0	4	1	2	1	47	M	177	80	25.54	Current	Current	N	1	4	1	1	2	2	2	2	2	2	N	N	N	N	Lipoma	VB0387	Fengyu Zhen, Eryuan Xian, Dali Zhou	2017-09-16	c
B463	Bai_rural	2220	99.55	25.59	Bai	Rural	2	0	4	1	3	1	40	F	160	55	21.48	N	N	N	1	4	1	1	2	2	2	2	2	1	N	N	N	N	Caesarean section	VB0388	Fengyu Zhen, Eryuan Xian, Dali Zhou	2017-09-16	c
B468	Bai_rural	2220	99.55	25.59	Bai	Rural	3	0	4	3	2	1	36	M	177	80	25.54	N	N	N	1	5	1	1	2	2	2	2	2	1	N	N	N	N	N	VB0393	Fengyu Zhen, Eryuan Xian, Dali Zhou	2017-09-16	d
B469	Bai_rural	2220	99.55	25.59	Bai	Rural	2	0	3	1	2	1	43	M	164	71	26.4	Current	Ex	N	1	2	4	1	2	2	2	2	2	2	N	N	N	N	N	VB0394	Fengyu Zhen, Eryuan Xian, Dali Zhou	2017-09-16	d
B470	Bai_rural	2220	99.55	25.59	Bai	Rural	3	0	4	1	2	1	69	M	160	67	26.17	N	N	N	1	8	4	1	2	2	2	2	2	1	Insulin	N	N	N	Prostatic hyperplasia	VB0395	Fengyu Zhen, Eryuan Xian, Dali Zhou	2017-09-16	d
B472	Bai_rural	2220	99.55	25.59	Bai	Rural	3	0	2	1	2	1	47	F	156	56	23.01	N	N	N	1	6	4	1	2	2	2	2	2	2	N	N	N	N	Sterilization	VB0397	Fengyu Zhen, Eryuan Xian, Dali Zhou	2017-09-16	d
B474	Bai_rural	2220	99.55	25.59	Bai	Rural	3	0	3	1	2	1	35	F	153	65	27.77	N	N	N	1	5	4	1	2	2	2	2	2	1	N	N	N	N	Caesarean section	VB0400	Fengyu Zhen, Eryuan Xian, Dali Zhou	2017-09-16	d
B476	Bai_rural	2220	99.55	25.59	Bai	Rural	3	0	3	2	2	1	47	M	160	64	25	Ex	N	N	1	4	4	1	1	2	2	2	2	1	N	N	N	N	N	VB0403	Fengyu Zhen, Eryuan Xian, Dali Zhou	2017-09-16	d
B482	Bai_rural	2220	99.55	25.59	Bai	Rural	N/A	0	N/A	N/A	N/A	1	25	F	166	60	21.77	N	N	N	N/A	N/A	N/A	N/A	N/A	N/A	N/A	N/A	N/A	N/A	N	N	N	N	N	VB0411	Fengyu Zhen, Eryuan Xian, Dali Zhou	2017-09-16	a
B483	Bai_rural	2220	99.55	25.59	Bai	Rural	3	0	3	2	2	1	44	F	154	52	21.93	N	N	N	1	3	4	2	2	2	2	2	2	1	N	N	N	N	Sterilization	VB0412	Fengyu Zhen, Eryuan Xian, Dali Zhou	2017-09-16	a
B486	Bai_rural	2220	99.55	25.59	Bai	Rural	3	0	3	3	3	1	39	F	150	55	24.44	N	N	N	1	4	2	3	3	3	2	2	2	1	N	N	N	N	N	VB0415	Fengyu Zhen, Eryuan Xian, Dali Zhou	2017-09-16	a
B490	Kunming	1890	102.41	25.02	Zang	Urban	3	0.1	4	2	2	2	44	F	160	53	20.7	N/A	N/A	N	1	4	4	1	2	2	2	1	2	1	N	N	N	N	N	CZ0721	YunN/An Minzu University	2017-09-24	a
B491	Kunming	1890	102.41	25.02	Zang	Urban	3	0.1	4	1	2	2	46	F	165	57	20.94	N	N	N	1	4	4	1	2	2	2	1	2	1	N	N	N	N	N	CZ0722	YunN/An Minzu University	2017-09-24	a
B494	Kunming	1890	102.41	25.02	Zang	Urban	4	4	4	2	2	2	33	M	170	68	23.53	N	N	N	1	3	2	3	2	2	2	2	2	1	N	N	N	N	Injury	CZ0725	YunN/An Minzu University	2017-09-24	a
B496	Kunming	1890	102.41	25.02	Zang	Urban	3	0.1	4	2	2	2	47	F	168	54	19.13	N	N	N	1	3	4	1	2	2	2	4	3	1	N	N	N	N	N	CZ0727	YunN/An Minzu University	2017-09-24	b
B501	Kunming	1890	102.41	25.02	Zang	Urban	N/A	4	N/A	N/A	N/A	2	62	F	158	56	22.43	N	N	N	N/A	N/A	N/A	N/A	N/A	N/A	N/A	N/A	N/A	N/A	N	N	N	N	N	CZ0732	YunN/An Minzu University	2017-09-24	b
B503	Kunming	1890	102.41	25.02	Zang	Urban	3	0.1	4	1	2	2	47	F	165	53	19.47	N	N	N	1	3	2	1	2	2	2	2	2	1	N	N	N	N	N	CZ0734	YunN/An Minzu University	2017-09-24	b
B504	Kunming	1890	102.41	25.02	Zang	Urban	2	0.1	4	1	2	2	23	F	159	54	21.36	N	N	N	1	6	4	1	3	2	2	1	1	1	N	N	N	N	N	CZ0735	YunN/An Minzu University	2017-09-24	b
B505	Kunming	1890	102.41	25.02	Zang	Urban	N/A	8	N/A	N/A	N/A	2	23	F	163	57	21.45	N	N	N	N/A	N/A	N/A	N/A	N/A	N/A	N/A	N/A	N/A	N/A	N	N	N	N	N	CZ0736	YunN/An Minzu University	2017-09-24	b
B506	Kunming	1890	102.41	25.02	Zang	Urban	4	5	4	2	1	2	29	F	158	58	23.23	N	N	N	1	5	4	1	3	2	2	2	2	1	N	N	N	N	N	CZ0739	YunN/An Minzu University	2017-09-24	b
B507	Kunming	1890	102.41	25.02	Zang	Urban	3	0.1	4	1	2	2	27	M	184	72	21.27	N	N	N	1	6	2	2	2	2	2	2	2	1	N	N	N	N	N	CZ0740	YunN/An Minzu University	2017-09-24	b
B508	Kunming	1890	102.41	25.02	Zang	Urban	N/A	N/A	N/A	N/A	N/A	N/A	20	F	162	58	22.1	N	N	N	N/A	N/A	N/A	N/A	N/A	N/A	N/A	N/A	N/A	N/A	N	N	N	N	N	CZ0741	YunN/An Minzu University	2017-09-24	b
B509	Kunming	1890	102.41	25.02	Zang	Urban	4	0.1	4	2	3	2	23	M	176	74	23.89	N	N	N	1	3	4	1	3	2	2	2	2	1	N	N	N	N	N	CZ0742	YunN/An Minzu University	2017-09-24	b
B510	Kunming	1890	102.41	25.02	Zang	Urban	N/A	N/A	N/A	N/A	N/A	N/A	27	F	160	52	20.31	N	N	N	N/A	N/A	N/A	N/A	N/A	N/A	N/A	N/A	N/A	N/A	N	N	N	N	N	CZ0743	YunN/An Minzu University	2017-09-24	b
B511	Kunming	1890	102.41	25.02	Zang	Urban	2	0.1	4	1	2	2	21	F	155	47	19.56	N	N	N	1	6	2	1	3	2	2	2	2	1	N	N	N	N	N	CZ0744	YunN/An Minzu University	2017-09-24	c
B512	Kunming	1890	102.41	25.02	Zang	Urban	3	0.1	4	1	2	2	24	F	156	40	16.44	N	N	N	1	4	2	1	2	2	2	2	2	1	N	N	N	N	N	CZ0745	YunN/An Minzu University	2017-09-24	c
B513	Kunming	1890	102.41	25.02	Zang	Urban	3	0.1	4	1	2	2	23	F	165	62	22.77	N	N	N	1	3	2	1	2	2	2	2	2	1	N	N	N	N	N	CZ0746	YunN/An Minzu University	2017-09-24	c
B514	Kunming	1890	102.41	25.02	Zang	Urban	N/A	N/A	N/A	N/A	N/A	N/A	29	F	173	58	19.38	N	N	N	N/A	N/A	N/A	N/A	N/A	N/A	N/A	N/A	N/A	N/A	N	N	N	N	N	CZ0749	YunN/An Minzu University	2017-09-24	c
B515	Kunming	1890	102.41	25.02	Zang	Urban	N/A	N/A	N/A	N/A	N/A	N/A	47	M	158	50	20.03	Current	N	N	N/A	N/A	N/A	N/A	N/A	N/A	N/A	N/A	N/A	N/A	N	N	N	N	N	CZ0750	YunN/An Minzu University	2017-09-24	c
B516	Kunming	1890	102.41	25.02	Zang	Urban	3	0.1	4	1	2	2	41	F	163	69	25.97	N	N	N	1	3	2	1	2	2	2	2	2	1	N	N	N	N	N	CZ0751	YunN/An Minzu University	2017-09-24	c
B517	Kunming	1890	102.41	25.02	Zang	Urban	3	0.1	4	2	1	2	47	F	167	65	23.31	N	N	N	1	3	2	1	2	2	2	2	2	1	N	N	N	N	N	CZ0753	YunN/An Minzu University	2017-09-24	c
B518	Kunming	1890	102.41	25.02	Zang	Urban	2	0.1	4	3	1	2	31	M	181	70	21.37	N	N	N	1	4	1	1	2	2	2	2	2	1	N	N	N	N	N	CZ0754	YunN/An Minzu University	2017-09-24	c
B520	Kunming	1890	102.41	25.02	Zang	Urban	N/A	0.1	N/A	N/A	N/A	2	22	M	177	56	17.87	Current	N	N	N/A	N/A	N/A	N/A	N/A	N/A	N/A	N/A	N/A	N/A	N	N	N	N	N	CZ0756	YunN/An Minzu University	2017-09-24	c
B521	Kunming	1890	102.41	25.02	Zang	Urban	3	0.1	4	2	2	2	21	M	175	54	17.63	N	N	N	1	3	4	1	2	2	2	2	2	1	N	N	N	N	N	CZ0758	YunN/An Minzu University	2017-09-24	c
B523	Kunming	1890	102.41	25.02	Zang	Urban	2	30	2	1	2	1	42	M	182	96	28.98	N	N	N	1	4	2	1	2	2	2	2	2	1	N	N	N	N	N	CZ0760	First Affiliated Hospital of Kunming Medical University	2017-08-20	c
B524	Kunming	1890	102.41	25.02	Zang	Urban	2	10	2	1	2	1	44	F	163	60	22.58	N	N	N	1	4	4	1	2	2	2	2	2	1	N	N	N	N	N	CZ0761	First Affiliated Hospital of Kunming Medical University	2017-08-20	c
B525	Kunming	1890	102.41	25.02	Zang	Urban	2	20	2	2	2	1	45	F	162	75	28.58	N	Current	N	1	3	1	1	2	2	2	2	2	1	N	N	N	N	N	CZ0762	First Affiliated Hospital of Kunming Medical University	2017-08-20	c
B527	Kunming	1890	102.41	25.02	Zang	Urban	3	9	4	2	2	1	31	F	160	40	15.63	N	N	N	1	5	3	1	2	2	2	2	2	1	N	N	N	Amoxicillin,Metronidazole	Caesarean section	CZ0764	First Affiliated Hospital of Kunming Medical University	2017-08-20	d
B529	Kunming	1890	102.41	25.02	Zang	Urban	3	3	3	1	2	1	45	F	160	50	19.53	N	N	N	1	2	1	1	2	2	3	1	1	1	Irbesartan	N	N	N	N	CZ0766	First Affiliated Hospital of Kunming Medical University	2017-08-20	d
B530	Kunming	1890	102.41	25.02	Zang	Urban	3	2	3	1	2	1	43	F	159	61	24.13	N	N	N	1	2	1	1	2	2	3	2	2	1	N	N	N	N	N	CZ0767	First Affiliated Hospital of Kunming Medical University	2017-08-20	d
B531	Kunming	1890	102.41	25.02	Zang	Urban	4	2	4	2	1	1	45	M	177	78	24.9	Current	N	N	1	3	2	1	2	2	2	2	2	1	N	N	Calcium	N	N	CZ0768	First Affiliated Hospital of Kunming Medical University	2017-08-20	d
B532	Kunming	1890	102.41	25.02	Zang	Urban	2	8	4	4	1	3	40	F	159	62	24.52	N	N	N	1	3	1	1	2	2	2	2	1	1	N	N	N	N	N	CZ0769	First Affiliated Hospital of Kunming Medical University	2017-08-20	d
B534	Kunming	1890	102.41	25.02	Zang	Urban	3	2	3	2	1	1	60	F	170	75	25.95	N	N	Daughter	1	3	4	1	2	2	2	2	2	1	N	N	N	N	N	CZ0771	First Affiliated Hospital of Kunming Medical University	2017-08-20	d
B535	Kunming	1890	102.41	25.02	Zang	Urban	3	3	4	3	1	1	35	F	169	85	29.76	N	N	Mother	1	3	1	3	2	2	2	2	2	1	N	N	N	N	N	CZ0772	First Affiliated Hospital of Kunming Medical University	2017-08-20	d
B536	Kunming	1890	102.41	25.02	Zang	Urban	3	2	3	1	1	1	45	F	160	62	24.22	N	N	N	1	2	1	1	2	2	2	2	1	1	N	N	N	N	Gallstones	CZ0773	First Affiliated Hospital of Kunming Medical University	2017-08-20	d
B537	Kunming	1890	102.41	25.02	Zang	Urban	3	7	3	1	2	3	21	F	170	52	17.99	N	N	N	3	4	2	1	3	2	2	2	2	1	N	N	N	N	N	CZ0774	First Affiliated Hospital of Kunming Medical University	2017-08-20	d
B538	Kunming	1890	102.41	25.02	Zang	Urban	N/A	1	N/A	N/A	N/A	2	21	F	163	52	19.57	N	N	N	N/A	N/A	N/A	N/A	N/A	N/A	N/A	N/A	N/A	N/A	N	N	N	N	N	CZ0775	First Affiliated Hospital of Kunming Medical University	2017-08-20	d
B540	Kunming	1890	102.41	25.02	Zang	Urban	3	3	4	已于2018年移居北方	3	2	25	F	162	60	22.86	N	N	N	1	4	1	1	3	3	2	2	2	1	N	N	N	N	Appendicitis	CZ0777	First Affiliated Hospital of Kunming Medical University	2017-08-20	d
B541	Kunming	1890	102.41	25.02	Zang	Urban	N/A	3	N/A	N/A	N/A	3	18	F	160	46	17.97	N	N	N	N/A	N/A	N/A	N/A	N/A	N/A	N/A	N/A	N/A	N/A	N	N	N	N	N	CZ0778	First Affiliated Hospital of Kunming Medical University	2017-07-15	a
B543	Kunming	1890	102.41	25.02	Zang	Urban	3	1	4	2	2	2	25	M	176	68	21.95	N	N	N	3	4	2	1	3	2	2	2	2	1	N	Y	N	N	Injury	CZ0780	First Affiliated Hospital of Kunming Medical University	2017-08-20	a
B544	Kunming	1890	102.41	25.02	Zang	Urban	N/A	3	N/A	N/A	N/A	1	19	M	179	70	21.85	Current	N	N	N/A	N/A	N/A	N/A	N/A	N/A	N/A	N/A	N/A	N/A	N	N	N	N	N	CZ0781	First Affiliated Hospital of Kunming Medical University	2017-08-20	a
B547	Kunming	1890	102.41	25.02	Zang	Urban	3	2	N/A	1	1	1	27	F	167	60	21.51	N	N	N	1	2	3	1	2	2	2	2	2	1	N	N	N	N	N	CZ0784	First Affiliated Hospital of Kunming Medical University	2017-08-20	a
B548	Kunming	1890	102.41	25.02	Zang	Urban	2	5	4	2	2	1	45	F	162	64	24.39	N	N	N	1	4	3	1	2	2	2	0	2	1	Antihypertensive Drugs	N	N	N	N	CZ0785	First Affiliated Hospital of Kunming Medical University	2017-08-20	a
B549	Kunming	1890	102.41	25.02	Zang	Urban	3	4	4	1	2	1	39	F	168	64	22.68	N	N	N	1	4	2	1	3	3	2	2	2	3	N	N	N	N	N	CZ0786	First Affiliated Hospital of Kunming Medical University	2017-08-20	a
B551	Kunming	1890	102.41	25.02	Zang	Urban	N/A	5	N/A	N/A	N/A	N/A	45	F	165	62	22.77	N	N	Mother	N/A	N/A	N/A	N/A	N/A	N/A	N/A	N/A	N/A	N/A	N	N	N	N	Caesarean section	CZ0788	First Affiliated Hospital of Kunming Medical University	2017-08-20	a
B552	Kunming	1890	102.41	25.02	Zang	Urban	3	2	4	2	2	1	19	F	164	51	18.96	N	N	N	1	4	2	1	2	2	2	2	2	1	N	N	N	N	N	CZ0789	First Affiliated Hospital of Kunming Medical University	2017-08-20	a
B553	Zang_rural	3290	99.42	27.49	Zang	Rural	2	0	4	2	1	1	21	F	157	60	24.34	N	N	是（请填写）	1	3	4	2	2	2	2	2	2	1	N	N	N	N	N	VZ0119	Xianggelila, Diqing Tibetan Autonomous Prefecture	2017-08-12	a
B554	Zang_rural	3290	99.42	27.49	Zang	Rural	2	0	4	1	2	1	38	F	158	56	22.43	N	N	N	1	6	2	1	2	2	2	2	2	1	N	N	N	N	Bone fracture	VZ0120	Xianggelila, Diqing Tibetan Autonomous Prefecture	2017-08-12	a
B555	Zang_rural	3290	99.42	27.49	Zang	Rural	N/A	0	N/A	N/A	N/A	1	36	F	161	55	21.22	N	N	N	N/A	N/A	N/A	N/A	N/A	N/A	N/A	N/A	N/A	N/A	N	N	N	N	Teratoma	VZ0121	Xianggelila, Diqing Tibetan Autonomous Prefecture	2017-08-12	a
B556	Zang_rural	3290	99.42	27.49	Zang	Rural	1	0	1	1	1	1	41	F	162	58	22.1	N	N	N	1	8	1	1	2	2	2	2	2	2	N	N	N	N	N	VZ0122	Xianggelila, Diqing Tibetan Autonomous Prefecture	2017-08-12	b
B557	Zang_rural	3290	99.42	27.49	Zang	Rural	N/A	0	N/A	N/A	N/A	1	38	F	165	63	23.14	N	N	N	N/A	N/A	N/A	N/A	N/A	N/A	N/A	N/A	N/A	N/A	Paracetamol, AminopheN/Azone Caffeine and ChlorpheN/Amine Maleate Tablets	N	N	N	N	VZ0123	Xianggelila, Diqing Tibetan Autonomous Prefecture	2017-08-12	b
B558	Zang_rural	3290	99.42	27.49	Zang	Rural	2	0	1	1	1	1	41	F	155	51	21.23	N	N	N	1	3	4	1	2	2	2	1	2	1	N	N	N	N	N	VZ0124	Xianggelila, Diqing Tibetan Autonomous Prefecture	2017-08-12	b
B563	Zang_rural	3290	99.42	27.49	Zang	Rural	2	0	2	2	1	1	37	F	178	60	18.94	N	N	N	1	5	4	1	2	2	2	1	2	1	N	N	N	N	N	VZ0129	Xianggelila, Diqing Tibetan Autonomous Prefecture	2017-08-12	b
B565	Zang_rural	3290	99.42	27.49	Zang	Rural	2	0	2	1	1	1	38	F	167	65	23.31	N	N	N	1	9	2	1	3	2	2	2	2	1	N	Y	N	N	N	VZ0131	Xianggelila, Diqing Tibetan Autonomous Prefecture	2017-08-12	b
B568	Zang_rural	3290	99.42	27.49	Zang	Rural	N/A	0	N/A	N/A	N/A	1	32	F	157	75	30.43	N	N	是（请填写）	N/A	N/A	N/A	N/A	N/A	N/A	N/A	N/A	N/A	N/A	N	Y	N	N	Hemorrhoids	VZ0134	Xianggelila, Diqing Tibetan Autonomous Prefecture	2017-08-12	b
B569	Zang_rural	3290	99.42	27.49	Zang	Rural	3	0	3	2	2	1	40	F	157	68	27.59	N	N	N	1	4	2	1	2	2	2	2	2	1	Insulin, Metformin	N	N	N	Gallstones	VZ0135	Xianggelila, Diqing Tibetan Autonomous Prefecture	2017-07-15	b
B571	Zang_rural	3290	99.42	27.49	Zang	Rural	2	0	3	1	1	1	40	F	162	71	27.05	N	N	N	1	6	1	2	2	2	2	2	2	1	N	N	N	N	N	VZ0137	Xianggelila, Diqing Tibetan Autonomous Prefecture	2017-08-12	c
B572	Zang_rural	3290	99.42	27.49	Zang	Rural	3	0	3	2	2	1	41	F	161	68	26.23	N	N	N	1	5	1	1	1	2	2	2	2	1	N	N	N	N	N	VZ0138	Xianggelila, Diqing Tibetan Autonomous Prefecture	2017-08-12	c
B574	Zang_rural	3290	99.42	27.49	Zang	Rural	3	0	3	1	1	1	44	M	171	66	22.57	Ex	N	N	1	3	2	1	2	2	2	3	2	1	N	N	N	N	N	VZ0143	Xianggelila, Diqing Tibetan Autonomous Prefecture	2017-08-12	c
B575	Zang_rural	3290	99.42	27.49	Zang	Rural	2	0	4	1	2	1	22	M	170	60	20.76	Ex	N	N	1	6	4	1	3	2	2	2	2	1	N	N	N	N	N	VZ0144	Xianggelila, Diqing Tibetan Autonomous Prefecture	2017-08-12	c
B577	Zang_rural	3290	99.42	27.49	Zang	Rural	2	0	4	3	1	1	40	M	178	90	28.41	Ex	N	N	1	5	1	1	3	2	2	2	1	1	N	Y	N	N	N	VZ0146	Xianggelila, Diqing Tibetan Autonomous Prefecture	2017-08-12	c
B579	Zang_rural	3290	99.42	27.49	Zang	Rural	2	0	3	3	1	1	22	M	166	61	22.14	Ex	N	是（请填写）	1	4	3	1	3	2	2	1	2	1	N	N	N	N	N	VZ0148	Xianggelila, Diqing Tibetan Autonomous Prefecture	2017-08-12	c
B580	Zang_rural	3290	99.42	27.49	Zang	Rural	4	0	2	2	3	1	40	F	153	57	24.35	N	N	N	1	5	2	1	2	2	2	2	1	1	N	N	N	N	N	VZ0149	Xianggelila, Diqing Tibetan Autonomous Prefecture	2017-08-12	c
B581	Zang_rural	3290	99.42	27.49	Zang	Rural	2	0	3	1	1	1	29	F	160	62	24.22	N	N	N	1	6	4	1	2	2	2	2	2	1	N	N	N	N	N	VZ0150	Xianggelila, Diqing Tibetan Autonomous Prefecture	2017-08-12	c
B582	Zang_rural	3290	99.42	27.49	Zang	Rural	N/A	0	N/A	N/A	N/A	1	28	F	167	51	18.29	N	N	N	N/A	N/A	N/A	N/A	N/A	N/A	N/A	N/A	N/A	N/A	N	N	N	N	Caesarean section	VZ0151	Xianggelila, Diqing Tibetan Autonomous Prefecture	2017-08-12	c
B583	Zang_rural	3290	99.42	27.49	Zang	Rural	2	0	1	1	2	1	44	F	155.5	59	24.4	N	N	N	1	4	4	1	2	2	2	2	2	1	N	N	N	N	N	VZ0152	Xianggelila, Diqing Tibetan Autonomous Prefecture	2017-08-12	c
B584	Zang_rural	3290	99.42	27.49	Zang	Rural	2	0	3	1	3	1	40	F	152	55	23.81	N	N	N	1	4	2	3	2	3	2	3	1	1	N	N	N	N	N	VZ0153	Xianggelila, Diqing Tibetan Autonomous Prefecture	2017-08-12	c
B585	Zang_rural	3290	99.42	27.49	Zang	Rural	2	0	4	1	1	1	18	F	167	57	20.44	N	N	N	3	5	3	1	2	2	2	1	2	1	N	N	N	N	N	VZ0154	Xianggelila, Diqing Tibetan Autonomous Prefecture	2017-08-12	c
B586	Zang_rural	3290	99.42	27.49	Zang	Rural	N/A	0	N/A	N/A	N/A	1	43	F	148.5	42.5	19.27	N	N	N	N/A	N/A	N/A	N/A	N/A	N/A	N/A	N/A	N/A	N/A	N	N	N	N	N	VZ0155	Xianggelila, Diqing Tibetan Autonomous Prefecture	2017-08-12	c
B587	Zang_rural	3290	99.42	27.49	Zang	Rural	2	0	2	1	2	1	37	F	157.5	63	25.4	N	N	N	1	4	3	1	3	3	2	1	1	1	N	N	N	N	N	VZ0156	Xianggelila, Diqing Tibetan Autonomous Prefecture	2017-08-12	d
B588	Zang_rural	3290	99.42	27.49	Zang	Rural	2	0	2	1	2	1	27	F	153	60	25.63	N	N	N	2	6	4	1	2	2	2	1	1	1	N	N	N	N	N	VZ0157	Xianggelila, Diqing Tibetan Autonomous Prefecture	2017-08-12	d
B590	Zang_rural	3290	99.42	27.49	Zang	Rural	3	0	2	1	1	1	35	F	156	52	21.37	N	N	N	1	6	4	1	2	2	2	2	2	1	N	N	N	N	N	VZ0159	Xianggelila, Diqing Tibetan Autonomous Prefecture	2017-08-12	d
B591	Zang_rural	3290	99.42	27.49	Zang	Rural	N/A	0	N/A	N/A	N/A	1	32	F	150	55	24.44	N	N	N	N/A	N/A	N/A	N/A	N/A	N/A	N/A	N/A	N/A	N/A	N	N	N	N	N	VZ0160	Xianggelila, Diqing Tibetan Autonomous Prefecture	2017-08-12	d
B592	Zang_rural	3290	99.42	27.49	Zang	Rural	2	0	1	2	1	1	45	F	154	50	21.08	N	N	N	1	6	4	1	2	2	2	2	2	1	N	N	N	N	N	VZ0161	Xianggelila, Diqing Tibetan Autonomous Prefecture	2017-08-12	d
B593	Zang_rural	3290	99.42	27.49	Zang	Rural	2	0	2	3	1	1	40	F	151	52	22.81	N	N	N	2	5	3	1	3	2	2	2	2	1	N	N	N	N	N	VZ0162	Xianggelila, Diqing Tibetan Autonomous Prefecture	2017-08-12	d
B594	Zang_rural	3290	99.42	27.49	Zang	Rural	2	0	2	1	2	1	42	F	157	55	22.31	N	N	N	1	4	2	1	2	2	2	1	1	1	N	Y	N	N	N	VZ0163	Xianggelila, Diqing Tibetan Autonomous Prefecture	2017-08-12	d
B595	Zang_rural	3290	99.42	27.49	Zang	Rural	2	0	3	1	1	1	24	F	154	52	21.93	N	N	N	1	6	2	1	2	2	2	2	1	1	N	N	N	N	N	VZ0164	Xianggelila, Diqing Tibetan Autonomous Prefecture	2017-08-12	d
B597	Zang_rural	3290	99.42	27.49	Zang	Rural	2	0	2	1	1	1	32	F	154	69	29.09	N	N	N	1	5	3	1	3	3	2	2	2	1	N	N	N	N	N	VZ0166	Xianggelila, Diqing Tibetan Autonomous Prefecture	2017-08-12	d
B599	Zang_rural	3290	99.42	27.49	Zang	Rural	4	0	1	1	2	1	43	M	175	84	27.43	Current	N	N	1	5	4	1	2	2	2	2	1	1	N	N	N	N	N	VZ0168	Xianggelila, Diqing Tibetan Autonomous Prefecture	2017-08-12	d
B600	Zang_rural	3290	99.42	27.49	Zang	Rural	2	0	2	1	1	1	43	F	156	73	30	N	N	N	1	4	4	1	2	2	2	1	2	1	Compound Aminopyrine PheN/Acetin Tablets	N	N	N	N	VZ0169	Xianggelila, Diqing Tibetan Autonomous Prefecture	2017-08-12	d
B602	Zang_rural	3290	99.42	27.49	Zang	Rural	N/A	0	N/A	N/A	N/A	1	43	F	160	60	23.44	N	N	N	N/A	N/A	N/A	N/A	N/A	N/A	2	N/A	N/A	N/A	Medicines for Common Cold	Y	N	Amoxicillin, Cephalosporine	N	VZ0171	Xianggelila, Diqing Tibetan Autonomous Prefecture	2017-08-12	d
B603	Zang_rural	3290	99.42	27.49	Zang	Rural	3	0	2	1	2	1	41	F	153	53	22.64	N	N	N	1	3	4	1	2	2	2	3	1	1	N	N	N	N	Hemorrhoids, Gallstones	VZ0172	Xianggelila, Diqing Tibetan Autonomous Prefecture	2017-08-12	a
B604	Zang_rural	3290	99.42	27.49	Zang	Rural	2	0	1	1	1	1	43	M	170	75	25.95	Ex	Ex	N	1	6	4	1	2	2	2	2	2	1	N	N	N	N	N	VZ0173	Xianggelila, Diqing Tibetan Autonomous Prefecture	2017-08-12	a
B606	Zang_rural	3290	99.42	27.49	Zang	Rural	2	0	1	1	1	1	38	F	153	62	26.49	N	N	N	1	5	1	1	2	2	2	1	1	1	N	N	N	N/A	Caesarean section	VZ0179	Xianggelila, Diqing Tibetan Autonomous Prefecture	2017-08-12	a
B607	Zang_rural	3290	99.42	27.49	Zang	Rural	1	0	1	1	1	1	N/A	N/A	N/A	N/A	N/A	N/A	N/A	N/A	1	7	4	1	2	2	2	2	2	2	N	N	N	N/A	N/A	VZ1250	Xianggelila, Diqing Tibetan Autonomous Prefecture	2018-08-01	a
B608	Zang_rural	3290	99.42	27.49	Zang	Rural	N/A	0	N/A	N/A	N/A	1	N/A	N/A	N/A	N/A	N/A	N/A	N/A	N/A	N/A	N/A	N/A	N/A	N/A	N/A	N/A	N/A	N/A	N/A	N	N	N	N/A	N/A	VZ1251	Xianggelila, Diqing Tibetan Autonomous Prefecture	2018-08-01	a
B609	Zang_rural	3290	99.42	27.49	Zang	Rural	2	0	1	1	1	1	N/A	N/A	N/A	N/A	N/A	N/A	N/A	N/A	1	6	4	1	2	2	2	1	2	1	N	N	N	N/A	N/A	VZ1252	Xianggelila, Diqing Tibetan Autonomous Prefecture	2018-08-01	a
B611	Zang_rural	3290	99.42	27.49	Zang	Rural	2	0	2	1	1	1	N/A	N/A	N/A	N/A	N/A	N/A	N/A	N/A	1	4	4	1	2	2	2	3	2	1	N	N	N	N/A	N/A	VZ1254	Xianggelila, Diqing Tibetan Autonomous Prefecture	2018-08-01	a
B613	Zang_rural	3290	99.42	27.49	Zang	Rural	1	0	2	1	2	1	N/A	N/A	N/A	N/A	N/A	N/A	N/A	N/A	1	6	4	1	2	2	2	3	2	1	N	N	N	N/A	N/A	VZ1258	Xianggelila, Diqing Tibetan Autonomous Prefecture	2018-08-01	a
B614	Zang_rural	3290	99.42	27.49	Zang	Rural	N/A	0	N/A	N/A	N/A	1	N/A	N/A	N/A	N/A	N/A	N/A	N/A	N/A	N/A	N/A	N/A	N/A	N/A	N/A	N/A	N/A	N/A	N/A	N	N	N	N/A	N/A	VZ1259	Xianggelila, Diqing Tibetan Autonomous Prefecture	2018-08-01	a
B615	Zang_rural	3290	99.42	27.49	Zang	Rural	N/A	0	N/A	N/A	N/A	1	N/A	N/A	N/A	N/A	N/A	N/A	N/A	N/A	N/A	N/A	N/A	N/A	N/A	N/A	N/A	N/A	N/A	N/A	N	N	N	N/A	N/A	VZ1262	Xianggelila, Diqing Tibetan Autonomous Prefecture	2018-08-01	a
B616	Zang_rural	3290	99.42	27.49	Zang	Rural	2	0	2	1	1	1	N/A	N/A	N/A	N/A	N/A	N/A	N/A	N/A	1	3	2	1	3	2	2	2	2	1	N	N	N	N/A	N/A	VZ1263	Xianggelila, Diqing Tibetan Autonomous Prefecture	2018-08-01	a
B617	Zang_rural	3290	99.42	27.49	Zang	Rural	2	0	3	1	2	1	N/A	N/A	N/A	N/A	N/A	N/A	N/A	N/A	1	4	4	1	2	2	2	2	2	1	N	N	N	N/A	N/A	VZ1264	Xianggelila, Diqing Tibetan Autonomous Prefecture	2018-08-01	a
B618	Zang_rural	3290	99.42	27.49	Zang	Rural	3	0	2	1	1	1	N/A	N/A	N/A	N/A	N/A	N/A	N/A	N/A	1	4	4	1	2	2	2	2	2	1	N	N	N	N/A	N/A	VZ1265	Xianggelila, Diqing Tibetan Autonomous Prefecture	2018-08-01	b
B619	Zang_rural	3290	99.42	27.49	Zang	Rural	N/A	0	N/A	N/A	N/A	1	N/A	N/A	N/A	N/A	N/A	N/A	N/A	N/A	N/A	N/A	N/A	N/A	N/A	N/A	N/A	N/A	N/A	N/A	N	N	N	N/A	N/A	VZ1274	Xianggelila, Diqing Tibetan Autonomous Prefecture	2018-08-01	b
B621	Zang_rural	3290	99.42	27.49	Zang	Rural	2	0	2	1	2	1	N/A	N/A	N/A	N/A	N/A	N/A	N/A	N/A	1	3	4	1	2	2	2	2	2	1	N	N	N	N/A	N/A	VZ1277	Xianggelila, Diqing Tibetan Autonomous Prefecture	2018-08-01	b
B623	Zang_rural	3290	99.42	27.49	Zang	Rural	2	0	3	1	2	1	N/A	N/A	N/A	N/A	N/A	N/A	N/A	N/A	1	4	1	1	1	2	2	2	2	1	N	N	N	N/A	N/A	VZ1279	Xianggelila, Diqing Tibetan Autonomous Prefecture	2018-08-01	b
B624	Zang_rural	3290	99.42	27.49	Zang	Rural	3	0	2	1	1	1	N/A	N/A	N/A	N/A	N/A	N/A	N/A	N/A	1	10	2	1	2	2	2	3	2	1	N	N	N	N/A	N/A	VZ1280	Xianggelila, Diqing Tibetan Autonomous Prefecture	2018-08-01	b
B625	Zang_rural	3290	99.42	27.49	Zang	Rural	2	0	2	2	2	1	N/A	N/A	N/A	N/A	N/A	N/A	N/A	N/A	1	6	4	1	3	2	2	2	2	1	N	N	N	N/A	N/A	VZ1281	Xianggelila, Diqing Tibetan Autonomous Prefecture	2018-08-01	b
B626	Zang_rural	3290	99.42	27.49	Zang	Rural	N/A	0	N/A	N/A	N/A	1	N/A	N/A	N/A	N/A	N/A	N/A	N/A	N/A	N/A	N/A	N/A	N/A	N/A	N/A	N/A	N/A	N/A	N/A	N	N	N	N/A	N/A	VZ1283	Xianggelila, Diqing Tibetan Autonomous Prefecture	2018-08-01	b
B627	Zang_rural	3290	99.42	27.49	Zang	Rural	2	0	1	3	1	1	N/A	N/A	N/A	N/A	N/A	N/A	N/A	N/A	1	5	1	1	2	2	2	2	1	1	N	N	N	N/A	N/A	VZ1284	Xianggelila, Diqing Tibetan Autonomous Prefecture	2018-08-01	b
B628	Zang_rural	3290	99.42	27.49	Zang	Rural	N/A	0	N/A	N/A	N/A	1	N/A	N/A	N/A	N/A	N/A	N/A	N/A	N/A	N/A	N/A	N/A	N/A	N/A	N/A	N/A	N/A	N/A	N/A	N	N	N	N/A	N/A	VZ1289	Xianggelila, Diqing Tibetan Autonomous Prefecture	2018-08-01	b
B629	Zang_rural	3290	99.42	27.49	Zang	Rural	2	0	1	1	1	1	N/A	N/A	N/A	N/A	N/A	N/A	N/A	N/A	1	4	3	1	3	2	2	1	2	1	N	N	N	N/A	N/A	VZ1290	Xianggelila, Diqing Tibetan Autonomous Prefecture	2018-08-01	b
B630	Zang_rural	3290	99.42	27.49	Zang	Rural	4	0	2	1	3	1	N/A	N/A	N/A	N/A	N/A	N/A	N/A	N/A	1	5	2	1	2	2	2	2	1	1	N	N	N	N/A	N/A	VZ1291	Xianggelila, Diqing Tibetan Autonomous Prefecture	2018-08-01	b
B631	Zang_rural	3290	99.42	27.49	Zang	Rural	N/A	0	N/A	N/A	N/A	1	N/A	N/A	N/A	N/A	N/A	N/A	N/A	N/A	N/A	N/A	N/A	N/A	N/A	N/A	N/A	N/A	N/A	N/A	N	N	N	N/A	N/A	VZ1294	Xianggelila, Diqing Tibetan Autonomous Prefecture	2018-08-01	b
B632	Zang_rural	3290	99.42	27.49	Zang	Rural	N/A	0	N/A	N/A	N/A	1	N/A	N/A	N/A	N/A	N/A	N/A	N/A	N/A	N/A	N/A	N/A	N/A	N/A	N/A	N/A	N/A	N/A	N/A	N	N	N	N/A	N/A	VZ1295	Xianggelila, Diqing Tibetan Autonomous Prefecture	2018-08-01	b
B633	Zang_rural	3290	99.42	27.49	Zang	Rural	2	0	1	1	2	1	N/A	N/A	N/A	N/A	N/A	N/A	N/A	N/A	1	4	4	1	2	2	2	2	2	1	N	N	N	N/A	N/A	VZ1296	Xianggelila, Diqing Tibetan Autonomous Prefecture	2018-08-01	c
B634	Zang_rural	3290	99.42	27.49	Zang	Rural	2	0	3	1	1	1	N/A	N/A	N/A	N/A	N/A	N/A	N/A	N/A	1	7	2	3	2	3	2	1	1	1	N	N	N	N/A	N/A	VZ1299	Xianggelila, Diqing Tibetan Autonomous Prefecture	2018-08-01	c
B638	Zang_rural	3290	99.42	27.49	Zang	Rural	2	0	1	1	2	1	N/A	N/A	N/A	N/A	N/A	N/A	N/A	N/A	2	6	4	1	2	2	2	1	1	1	N	N	N	N/A	N/A	VZ1305	Xianggelila, Diqing Tibetan Autonomous Prefecture	2018-08-01	c
B641	Zang_rural	3290	99.42	27.49	Zang	Rural	N/A	0	N/A	N/A	N/A	1	N/A	N/A	N/A	N/A	N/A	N/A	N/A	N/A	N/A	N/A	N/A	N/A	N/A	N/A	N/A	N/A	N/A	N/A	N	N	N	N/A	N/A	VZ1311	Xianggelila, Diqing Tibetan Autonomous Prefecture	2018-08-01	c
B642	Zang_rural	3290	99.42	27.49	Zang	Rural	2	0	1	2	1	1	N/A	N/A	N/A	N/A	N/A	N/A	N/A	N/A	1	6	4	1	2	2	2	1	2	1	N	N	N	N/A	N/A	VZ1312	Xianggelila, Diqing Tibetan Autonomous Prefecture	2018-08-01	c
B644	Zang_rural	3290	99.42	27.49	Zang	Rural	2	0	2	1	2	1	N/A	N/A	N/A	N/A	N/A	N/A	N/A	N/A	1	4	4	1	2	2	2	1	1	1	N	N	N	N/A	N/A	VZ1314	Xianggelila, Diqing Tibetan Autonomous Prefecture	2018-08-01	c
B645	Zang_rural	3290	99.42	27.49	Zang	Rural	N/A	0	N/A	N/A	N/A	1	N/A	N/A	N/A	N/A	N/A	N/A	N/A	N/A	N/A	N/A	N/A	N/A	N/A	N/A	N/A	N/A	N/A	N/A	N	N	N	N/A	N/A	VZ1316	Xianggelila, Diqing Tibetan Autonomous Prefecture	2018-08-01	c
B646	Zang_rural	3290	99.42	27.49	Zang	Rural	2	0	3	1	1	1	N/A	N/A	N/A	N/A	N/A	N/A	N/A	N/A	1	6	1	2	2	2	2	1	2	1	N	N	N	N/A	N/A	VZ1317	Xianggelila, Diqing Tibetan Autonomous Prefecture	2018-08-01	c
B647	Zang_rural	3290	99.42	27.49	Zang	Rural	2	0	2	2	2	1	N/A	N/A	N/A	N/A	N/A	N/A	N/A	N/A	1	4	4	1	1	2	2	2	2	1	N	N	N	N/A	N/A	VZ1319	Xianggelila, Diqing Tibetan Autonomous Prefecture	2018-08-01	c
B648	Zang_rural	3290	99.42	27.49	Zang	Rural	3	0	3	1	1	1	N/A	N/A	N/A	N/A	N/A	N/A	N/A	N/A	1	5	2	1	2	2	2	3	2	1	N	N	N	N/A	N/A	VZ1320	Xianggelila, Diqing Tibetan Autonomous Prefecture	2018-08-01	c
B649	Zang_rural	3290	99.42	27.49	Zang	Rural	2	0	4	1	1	1	N/A	N/A	N/A	N/A	N/A	N/A	N/A	N/A	3	5	3	1	2	2	2	1	2	1	N	N	N	N/A	N/A	VZ1321	Xianggelila, Diqing Tibetan Autonomous Prefecture	2018-08-01	d
B650	Zang_rural	3290	99.42	27.49	Zang	Rural	N/A	0	N/A	N/A	N/A	1	N/A	N/A	N/A	N/A	N/A	N/A	N/A	N/A	N/A	N/A	N/A	N/A	N/A	N/A	N/A	N/A	N/A	N/A	N	N	N	N/A	N/A	VZ1322	Xianggelila, Diqing Tibetan Autonomous Prefecture	2018-08-01	d
B651	Zang_rural	3290	99.42	27.49	Zang	Rural	2	0	1	2	1	1	N/A	N/A	N/A	N/A	N/A	N/A	N/A	N/A	1	6	4	1	2	2	2	1	2	1	N	N	N	N/A	N/A	VZ1323	Xianggelila, Diqing Tibetan Autonomous Prefecture	2018-08-01	d
B652	Zang_rural	3290	99.42	27.49	Zang	Rural	2	0	2	3	1	1	N/A	N/A	N/A	N/A	N/A	N/A	N/A	N/A	2	5	3	1	3	2	2	2	2	1	N	N	N	N/A	N/A	VZ1325	Xianggelila, Diqing Tibetan Autonomous Prefecture	2018-08-01	d
B653	Zang_rural	3290	99.42	27.49	Zang	Rural	2	0	2	1	2	1	N/A	N/A	N/A	N/A	N/A	N/A	N/A	N/A	1	4	2	1	2	2	2	1	1	1	N	N	N	N/A	N/A	VZ1326	Xianggelila, Diqing Tibetan Autonomous Prefecture	2018-08-01	d
B654	Zang_rural	3290	99.42	27.49	Zang	Rural	N/A	0	N/A	N/A	N/A	1	N/A	N/A	N/A	N/A	N/A	N/A	N/A	N/A	N/A	N/A	N/A	N/A	N/A	N/A	N/A	N/A	N/A	N/A	N	N	N	N/A	N/A	VZ1327	Xianggelila, Diqing Tibetan Autonomous Prefecture	2018-08-01	d
B655	Zang_rural	3290	99.42	27.49	Zang	Rural	2	0	3	1	1	1	N/A	N/A	N/A	N/A	N/A	N/A	N/A	N/A	1	6	1	2	2	2	2	3	2	1	N	N	N	N/A	N/A	VZ1328	Xianggelila, Diqing Tibetan Autonomous Prefecture	2018-08-01	d
B656	Zang_rural	3290	99.42	27.49	Zang	Rural	3	0	2	2	2	1	N/A	N/A	N/A	N/A	N/A	N/A	N/A	N/A	1	4	1	1	1	2	2	2	2	1	N	N	N	N/A	N/A	VZ1329	Xianggelila, Diqing Tibetan Autonomous Prefecture	2018-08-01	d
B657	Zang_rural	3290	99.42	27.49	Zang	Rural	2	0	2	1	1	1	N/A	N/A	N/A	N/A	N/A	N/A	N/A	N/A	1	3	2	1	2	2	2	3	2	1	N	N	N	N/A	N/A	VZ1330	Xianggelila, Diqing Tibetan Autonomous Prefecture	2018-08-01	d
B659	Zang_rural	3290	99.42	27.49	Zang	Rural	N/A	0	N/A	N/A	N/A	1	N/A	N/A	N/A	N/A	N/A	N/A	N/A	N/A	N/A	N/A	N/A	N/A	N/A	N/A	N/A	N/A	N/A	N/A	N	N	N	N/A	N/A	VZ1332	Xianggelila, Diqing Tibetan Autonomous Prefecture	2018-08-01	d
B660	Zang_rural	3290	99.42	27.49	Zang	Rural	2	0	2	2	1	1	N/A	N/A	N/A	N/A	N/A	N/A	N/A	N/A	1	5	3	1	3	2	2	2	2	1	N	N	N	N/A	N/A	VZ1333	Xianggelila, Diqing Tibetan Autonomous Prefecture	2018-08-01	d
B661	Zang_rural	3290	99.42	27.49	Zang	Rural	2	0	2	1	1	1	N/A	N/A	N/A	N/A	N/A	N/A	N/A	N/A	1	4	2	1	2	2	2	1	1	1	N	N	N	N/A	N/A	VZ1334	Xianggelila, Diqing Tibetan Autonomous Prefecture	2018-08-01	d
B662	Zang_rural	3290	99.42	27.49	Zang	Rural	3	0	3	1	1	1	N/A	N/A	N/A	N/A	N/A	N/A	N/A	N/A	1	5	4	1	1	2	2	2	2	1	N	N	N	N/A	N/A	VZ1335	Xianggelila, Diqing Tibetan Autonomous Prefecture	2018-08-01	d
B663	Zang_rural	3290	99.42	27.49	Zang	Rural	2	0	4	1	1	1	N/A	N/A	N/A	N/A	N/A	N/A	N/A	N/A	1	6	4	2	2	2	2	3	2	1	N	N	N	N/A	N/A	VZ1337	Xianggelila, Diqing Tibetan Autonomous Prefecture	2018-08-01	d
B664	Zang_rural	3290	99.42	27.49	Zang	Rural	3	0	3	2	2	1	N/A	N/A	N/A	N/A	N/A	N/A	N/A	N/A	1	4	1	1	1	2	2	2	2	1	N	N	N	N/A	N/A	VZ1338	Xianggelila, Diqing Tibetan Autonomous Prefecture	2018-08-01	d
B666	Zang_rural	3290	99.42	27.49	Zang	Rural	2	0	3	1	1	1	N/A	N/A	N/A	N/A	N/A	N/A	N/A	N/A	1	3	2	1	2	2	2	3	2	1	N	N	N	N/A	N/A	VZ1340	Xianggelila, Diqing Tibetan Autonomous Prefecture	2018-08-01	a
B667	Zang_rural	3290	99.42	27.49	Zang	Rural	2	0	4	1	1	1	N/A	N/A	N/A	N/A	N/A	N/A	N/A	N/A	1	4	3	1	2	2	2	1	2	1	N	N	N	N/A	N/A	VZ1341	Xianggelila, Diqing Tibetan Autonomous Prefecture	2018-08-01	a
B668	Zang_rural	3290	99.42	27.49	Zang	Rural	N/A	0	N/A	N/A	N/A	1	N/A	N/A	N/A	N/A	N/A	N/A	N/A	N/A	N/A	N/A	N/A	N/A	N/A	N/A	N/A	N/A	N/A	N/A	N	N	N	N/A	N/A	VZ1342	Xianggelila, Diqing Tibetan Autonomous Prefecture	2018-08-01	a
B669	Zang_rural	3290	99.42	27.49	Zang	Rural	4	0	1	1	2	1	N/A	N/A	N/A	N/A	N/A	N/A	N/A	N/A	1	5	4	1	2	2	2	2	2	1	N	N	N	N/A	N/A	VZ1343	Xianggelila, Diqing Tibetan Autonomous Prefecture	2018-08-01	a
B670	Zang_rural	3290	99.42	27.49	Zang	Rural	1	0	3	2	2	1	N/A	N/A	N/A	N/A	N/A	N/A	N/A	N/A	1	4	1	1	1	2	2	2	2	1	N	N	N	N/A	N/A	VZ1344	Xianggelila, Diqing Tibetan Autonomous Prefecture	2018-08-01	a
B671	Zang_rural	3290	99.42	27.49	Zang	Rural	2	0	1	2	1	1	N/A	N/A	N/A	N/A	N/A	N/A	N/A	N/A	1	6	1	2	2	2	2	3	1	1	N	N	N	N/A	N/A	VZ1346	Xianggelila, Diqing Tibetan Autonomous Prefecture	2018-08-01	a
B672	Zang_rural	3290	99.42	27.49	Zang	Rural	2	0	3	2	2	1	N/A	N/A	N/A	N/A	N/A	N/A	N/A	N/A	1	4	1	1	1	2	2	2	2	1	N	N	N	N/A	N/A	VZ1347	Xianggelila, Diqing Tibetan Autonomous Prefecture	2018-08-01	a
B673	Zang_rural	3290	99.42	27.49	Zang	Rural	3	0	2	1	1	1	N/A	N/A	N/A	N/A	N/A	N/A	N/A	N/A	1	8	4	1	2	2	2	3	2	1	N	N	N	N/A	N/A	VZ1348	Xianggelila, Diqing Tibetan Autonomous Prefecture	2018-08-01	a
B674	Zang_rural	3290	99.42	27.49	Zang	Rural	N/A	0	N/A	N/A	N/A	1	N/A	N/A	N/A	N/A	N/A	N/A	N/A	N/A	N/A	N/A	N/A	N/A	N/A	N/A	N/A	N/A	N/A	N/A	N	N	N	N/A	N/A	VZ1349	Xianggelila, Diqing Tibetan Autonomous Prefecture	2018-08-01	a
B675	Zang_rural	3290	99.42	27.49	Zang	Rural	3	0	3	2	1	1	N/A	N/A	N/A	N/A	N/A	N/A	N/A	N/A	1	4	3	1	1	2	2	2	2	1	N	N	N	N/A	N/A	VZ1351	Xianggelila, Diqing Tibetan Autonomous Prefecture	2018-08-01	a
B676	Kunming	1890	102.41	25.02	Han	Urban	3	26	4	4	2	2	26	F	155	53	22.06	N	N	N	1	3	2	3	2	1	2	2	2	1	N	N	N	N	N	CH0002	First Affiliated Hospital of Kunming Medical University	2017-07-15	a
B677	Kunming	1890	102.41	25.02	Han	Urban	3	13	4	4	2	1	32	M	166	70	25.4	N	N	N	1	6	2	1	2	2	2	2	2	1	N	N	N	N	N	CH0003	First Affiliated Hospital of Kunming Medical University	2017-07-15	a
B678	Kunming	1890	102.41	25.02	Han	Urban	N/A	N/A	N/A	N/A	N/A	N/A	33	F	165	52	19.1	N	N	Son and daughter	N/A	N/A	N/A	N/A	N/A	N/A	N/A	N/A	N/A	N/A	N	N	N	N	N	CH0004	First Affiliated Hospital of Kunming Medical University	2017-07-15	a
B679	Kunming	1890	102.41	25.02	Han	Urban	3	2	4	2	2	2	31	M	175	93	30.37	Current	N	Mother	1	3	2	3	1	2	2	2	2	1	N	N	N	Cephalosporine	N	CH0005	First Affiliated Hospital of Kunming Medical University	2017-07-15	a
B680	Kunming	1890	102.41	25.02	Han	Urban	3	5	4	2	2	2	30	F	163	61.5	23.15	N	N	N	1	4	2	1	2	2	2	2	2	1	N	N	N	N	N	CH0006	First Affiliated Hospital of Kunming Medical University	2017-07-15	a
B681	Kunming	1890	102.41	25.02	Han	Urban	3	5	4	3	2	1,2	34	F	157	56	22.72	N	N	N	1	1	2	2	2	2	1	2	1	1	N	N	N	N	N	CH0007	First Affiliated Hospital of Kunming Medical University	2017-07-15	b
B682	Kunming	1890	102.41	25.02	Han	Urban	3	5	4	2	2	1,2	29	M	160	59	23.05	N	N	N	1	1	2	3	2	1	2	2	2	1	N	Y	N	N	N	CH0012	First Affiliated Hospital of Kunming Medical University	2017-07-15	b
B683	Kunming	1890	102.41	25.02	Han	Urban	N/A	7	N/A	N/A	N/A	2	44	F	159	48	18.99	N	N	Husband	N/A	N/A	N/A	N/A	N/A	N/A	N/A	N/A	N/A	N/A	N	N	N	N	N	CH0013	First Affiliated Hospital of Kunming Medical University	2017-07-15	b
B684	Kunming	1890	102.41	25.02	Han	Urban	2	30	4	3	2	2	48	M	169	60	21.01	Current	N	Wife	2	3	2	1	2	2	2	2	2	1	N	N	N	N	N	CH0014	First Affiliated Hospital of Kunming Medical University	2017-07-15	b
B685	Kunming	1890	102.41	25.02	Han	Urban	3	2	4	4	4	2	29	F	163	59	22.21	N	N	N	1	1	2	2	2	2	2	2	1	1	N	N	Centrum	N	N	CH0015	First Affiliated Hospital of Kunming Medical University	2017-07-15	b
B686	Kunming	1890	102.41	25.02	Han	Urban	3	1.5	4	2	2	3	26	F	158	48	19.23	N	N	N	1	3	2	1	2	2	2	2	2	1	N	N	N	N	N	CH0016	First Affiliated Hospital of Kunming Medical University	2017-07-15	b
B687	Kunming	1890	102.41	25.02	Han	Urban	3	0.1	4	3	2	3	26	F	163	58	21.83	N	N	N	2	2	3	3	2	2	2	2	2	1	N	N	N	N	N	CH0017	First Affiliated Hospital of Kunming Medical University	2017-07-15	b
B689	Kunming	1890	102.41	25.02	Han	Urban	4	3	4	3	2	2	29	M	171	81	27.7	N	N	N	1	1	2	3	2	1	2	2	2	1	N	N	N	N	N	CH0020	First Affiliated Hospital of Kunming Medical University	2017-07-15	b
B690	Kunming	1890	102.41	25.02	Han	Urban	3	7	4	2	2	2	31	M	175	83	27.1	N	N	N	1	3	2	2	3	2	2	2	2	1	N	N	N	N	N	CH0021	First Affiliated Hospital of Kunming Medical University	2017-07-15	b
B691	Kunming	1890	102.41	25.02	Han	Urban	N/A	6	N/A	N/A	N/A	1	26	M	165	62	22.77	N	N	N	N/A	N/A	N/A	N/A	N/A	N/A	N/A	N/A	N/A	N/A	N	N	N	N	N	CH0022	First Affiliated Hospital of Kunming Medical University	2017-07-15	b
B692	Kunming	1890	102.41	25.02	Han	Urban	3	2	4	2	4	2	27	M	177	64	20.43	N	N	N	1	4	2	1	2	2	2	2	2	1	N	N	N	N	N	CH0023	First Affiliated Hospital of Kunming Medical University	2017-07-15	b
B693	Kunming	1890	102.41	25.02	Han	Urban	3	0.3	4	2	2	2	24	F	160	48	18.75	N	N	N	1	4	2	1	2	2	2	3	3	1	N	N	N	N	N	CH0024	First Affiliated Hospital of Kunming Medical University	2017-07-15	b
B694	Kunming	1890	102.41	25.02	Han	Urban	3	7	4	2	4	3	27	F	163	55	20.7	N	N	N	1	1	2	2	2	2	1	2	2	1	N	N	N	N	N	CH0025	First Affiliated Hospital of Kunming Medical University	2017-07-15	b
B695	Kunming	1890	102.41	25.02	Han	Urban	3	4	4	5	2	1	28	F	160	50	19.53	N	N	N	1	2	2	3	2	2	2	2	2	1	N	N	N	N	N	CH0026	First Affiliated Hospital of Kunming Medical University	2017-07-15	b
B696	Kunming	1890	102.41	25.02	Han	Urban	N/A	25	N/A	N/A	N/A	1	25	F	160	51	19.92	N	N	N	N/A	N/A	N/A	N/A	N/A	N/A	N/A	N/A	N/A	N/A	N	N	N	N	N	CH0027	First Affiliated Hospital of Kunming Medical University	2017-07-15	c
B697	Kunming	1890	102.41	25.02	Han	Urban	3	7	4	2	3	1,2	26	F	160	52	20.31	N	N	N	1	2	2	2	2	2	2	2	2	1	N	N	N	Amoxicillin	N	CH0028	First Affiliated Hospital of Kunming Medical University	2017-07-15	c
B698	Kunming	1890	102.41	25.02	Han	Urban	N/A	N/A	N/A	N/A	N/A	N/A	26	M	173	70	23.39	N	N	N	N/A	N/A	N/A	N/A	N/A	N/A	N/A	N/A	N/A	N/A	N	N	N	N	N	CH0029	First Affiliated Hospital of Kunming Medical University	2017-07-15	c
B700	Kunming	1890	102.41	25.02	Han	Urban	N/A	N/A	N/A	N/A	N/A	N/A	27	F	170	75	25.95	N/A	N/A	N	N/A	N/A	N/A	N/A	N/A	N/A	N/A	N/A	N/A	N/A	N	N	N	N	N	CH0031	First Affiliated Hospital of Kunming Medical University	2017-07-15	c
B701	Kunming	1890	102.41	25.02	Han	Urban	3	24	4	3	3	2,3	24	F	163	50	18.82	N	N	N	2	1	2	2	2	2	2	2	2	1	N	N	N	Levofloxacin	N	CH0033	First Affiliated Hospital of Kunming Medical University	2017-07-15	c
B702	Kunming	1890	102.41	25.02	Han	Urban	N/A	10	N/A	N/A	N/A	1	25	M	178	66	20.83	Current	N	N	N/A	N/A	N/A	N/A	N/A	N/A	N/A	N/A	N/A	N/A	N	N	Hu Gan Pian	N	N	CH0034	First Affiliated Hospital of Kunming Medical University	2017-07-15	c
B703	Kunming	1890	102.41	25.02	Han	Urban	3	7	4	5	2	2	27	F	159	51	20.17	N	N	N	1	2	2	2	2	2	2	2	2	1	Levothyroxine Sodium Tablets	N	N	N	DuodeN/Al ulcer	CH0035	First Affiliated Hospital of Kunming Medical University	2017-07-15	c
B704	Kunming	1890	102.41	25.02	Han	Urban	N/A	2	N/A	N/A	N/A	2	24	F	162	58	22.1	N/A	N/A	N	N/A	N/A	N/A	N/A	N/A	N/A	N/A	N/A	N/A	N/A	N	N	N	N	N	CH0036	First Affiliated Hospital of Kunming Medical University	2017-07-15	c
B705	Kunming	1890	102.41	25.02	Han	Urban	3	15	4	3	2	1	27	F	159	54	21.36	N/A	N/A	N	2	3	1	3	2	2	2	2	2	1	N	N	N	N	N	CH0037	First Affiliated Hospital of Kunming Medical University	2017-07-15	c
B706	Kunming	1890	102.41	25.02	Han	Urban	N/A	6	N/A	N/A	N/A	2	25	F	154	52	21.93	N/A	N/A	N	N/A	N/A	N/A	N/A	N/A	N/A	N/A	N/A	N/A	N/A	N	N	N	N	N	CH0038	First Affiliated Hospital of Kunming Medical University	2017-07-15	c
B707	Kunming	1890	102.41	25.02	Han	Urban	3	1	4	2	2	3	24	F	163	51	19.2	N/A	N/A	N	1	1	2	3	2	2	3	1	1	1	N	N	N	N	N	CH0039	First Affiliated Hospital of Kunming Medical University	2017-07-15	c
B708	Kunming	1890	102.41	25.02	Han	Urban	3	5	4	3	3	3	27	M	170	55	19.03	N	N	N	2	1	2	2	2	2	2	2	2	1	N	N	N	N	N	CH0044	First Affiliated Hospital of Kunming Medical University	2017-07-15	c
B710	Kunming	1890	102.41	25.02	Han	Urban	3	6	4	4	4	1,2	27	F	160	65	25.39	N	N	N	2	2	2	3	2	1	2	2	2	1	N	N	N	Amoxicillin	N	CH0049	First Affiliated Hospital of Kunming Medical University	2017-07-15	c
B711	Kunming	1890	102.41	25.02	Han	Urban	2	1.2	4	2	2	1,3	27	F	155	53	22.06	N	N	N	1	2	2	2	3	2	2	2	1	1	N	N	N	N	N	CH0050	First Affiliated Hospital of Kunming Medical University	2017-07-15	c
B712	Kunming	1890	102.41	25.02	Han	Urban	3	4	4	3	2	3	26	F	154	52	21.93	N	N	N	1	2	2	2	2	2	2	2	2	1	N	N	N	N	N	CH0051	First Affiliated Hospital of Kunming Medical University	2017-07-15	d
B713	Kunming	1890	102.41	25.02	Han	Urban	3	3	4	2	2	1,2	28	F	153	54	23.07	N	N	N	1	1	2	2	2	2	2	2	2	1	N	N	N	N	N	CH0052	First Affiliated Hospital of Kunming Medical University	2017-07-15	d
B714	Kunming	1890	102.41	25.02	Han	Urban	4	50	4	3	4	1,3	22	F	156	64	26.3	N	N	N	1	3	3	1	2	2	2	2	2	1	N	N	N	N	N	CH0055	First Affiliated Hospital of Kunming Medical University	2017-07-15	d
B715	Kunming	1890	102.41	25.02	Han	Urban	4	3	4	2	2	2	23	F	164	55	20.45	N	N	N	1	1	2	2	2	2	1	2	2	1	N	N	N	N	N	CH0056	First Affiliated Hospital of Kunming Medical University	2017-07-15	d
B716	Kunming	1890	102.41	25.02	Han	Urban	3	4	4	2	3	1	21	F	163	50	18.82	N	N	N	1	2	3	1	2	2	3	2	3	1	N	N	N	N	N	CH0057	First Affiliated Hospital of Kunming Medical University	2017-07-15	d
B717	Kunming	1890	102.41	25.02	Han	Urban	3	3	4	1	4	1	25	F	161	51	19.68	N	N	N	1	3	1	1	2	2	2	2	2	1	N	N	N	N	N	CH0065	First Affiliated Hospital of Kunming Medical University	2017-07-15	d
B719	Kunming	1890	102.41	25.02	Han	Urban	3	2	4	4	2	3	27	M	157	55	22.31	N	N	N	1	2	2	2	2	2	2	2	2	1	N	N	N	N	N	CH0071	First Affiliated Hospital of Kunming Medical University	2017-07-15	d
B720	Kunming	1890	102.41	25.02	Han	Urban	1	3	1	3	4	1	28	F	154	48	20.24	N	N	N	1	4	1	1	3	1	2	2	2	2	N	N	N	N	N	CH0072	First Affiliated Hospital of Kunming Medical University	2017-07-15	d
B722	Han_rural	1710	102.41	25.27	Han	Rural	3	0	3	3	2	1	45	F	148	43	19.63	N	N	N	1	3	4	1	1	2	2	2	2	1	N	N	N	N	N	VH0202	Duoyijia Cun, Kuanzhuang Zhen, Fumin Xian, Kunming	2017-08-19	d
B723	Han_rural	1710	102.41	25.27	Han	Rural	2	0	2	1	1	1	41	F	154	50	21.08	N	N	N	1	2	4	1	2	2	2	2	2	1	N	N	N	N	N	VH0203	Duoyijia Cun, Kuanzhuang Zhen, Fumin Xian, Kunming	2017-08-19	d
B725	Han_rural	1710	102.41	25.27	Han	Rural	2	0	3	1	2	1	44	M	159	46.5	18.39	N	N	N	3	3	4	1	2	2	2	2	3	1	N	N	N	N	N	VH0205	Duoyijia Cun, Kuanzhuang Zhen, Fumin Xian, Kunming	2017-08-19	d
B726	Han_rural	1710	102.41	25.27	Han	Rural	3	0	2	1	1	1	45	M	164	56	20.82	N	N	N	1	4	4	3	2	2	2	2	4	1	N	N	N	N	N	VH0206	Duoyijia Cun, Kuanzhuang Zhen, Fumin Xian, Kunming	2017-08-19	d
B728	Han_rural	1710	102.41	25.27	Han	Rural	3	0	3	1	2	1	42	M	158	51	20.43	Ex	Current	N	3	6	4	1	2	2	2	2	2	1	N	N	N	N	N	VH0208	Duoyijia Cun, Kuanzhuang Zhen, Fumin Xian, Kunming	2017-08-19	d
B729	Han_rural	1710	102.41	25.27	Han	Rural	4	0	3	1	2	1	41	M	164	75	27.89	N	Current	N	1	5	4	1	1	2	2	2	2	1	N	N	N	N	N	VH0209	Duoyijia Cun, Kuanzhuang Zhen, Fumin Xian, Kunming	2017-08-19	a
B730	Han_rural	1710	102.41	25.27	Han	Rural	3	0	3	3	2	1	42	M	162	55	20.96	Current	N	N	1	5	4	1	2	2	2	2	1	1	N	N	N	N	N	VH0210	Duoyijia Cun, Kuanzhuang Zhen, Fumin Xian, Kunming	2017-08-19	a
B731	Han_rural	1710	102.41	25.27	Han	Rural	2	0	2	1	3	1	44	F	159	40.5	16.02	N	N	N	1	5	4	1	1	2	3	2	1	1	N	N	N	N	N	VH0211	Duoyijia Cun, Kuanzhuang Zhen, Fumin Xian, Kunming	2017-08-19	a
B732	Han_rural	1710	102.41	25.27	Han	Rural	2	0	4	1	1	1	43	F	157	49	19.88	N	N	N	1	6	4	1	1	2	2	2	2	1	N	N	N	N	N	VH0212	Duoyijia Cun, Kuanzhuang Zhen, Fumin Xian, Kunming	2017-08-19	a
B733	Han_rural	1710	102.41	25.27	Han	Rural	4	0	2	1	1	1	45	F	167	61	21.87	N	N	N	1	4	4	1	1	2	2	2	3	1	N	N	N	N	N	VH0213	Duoyijia Cun, Kuanzhuang Zhen, Fumin Xian, Kunming	2017-08-19	a
B734	Han_rural	1710	102.41	25.27	Han	Rural	2	0	3	1	2	1	41	F	157	58	23.53	N	N	N	1	5	4	1	2	2	2	2	2	1	N	N	N	N	Caesarean section, Sterilization	VH0214	Duoyijia Cun, Kuanzhuang Zhen, Fumin Xian, Kunming	2017-08-19	a
B735	Han_rural	1710	102.41	25.27	Han	Rural	3	0	3	1	2	1	42	M	178	71	22.41	N	Current	N	1	5	4	1	2	2	2	2	1	1	N	N	N	N	N	VH0215	Duoyijia Cun, Kuanzhuang Zhen, Fumin Xian, Kunming	2017-08-19	a
B736	Han_rural	1710	102.41	25.27	Han	Rural	2	0	3	1	3	1	40	F	165	66	24.24	N	N	N	1	4	4	1	3	2	2	2	1	1	N	N	N	N	N	VH0216	Duoyijia Cun, Kuanzhuang Zhen, Fumin Xian, Kunming	2017-08-19	a
B737	Han_rural	1710	102.41	25.27	Han	Rural	2	0	3	3	4	1	42	F	143	54	26.41	N	N	N	1	10	4	1	1	1	2	2	2	1	N	N	N	N	N	VH0217	Duoyijia Cun, Kuanzhuang Zhen, Fumin Xian, Kunming	2017-08-19	a
B738	Han_rural	1710	102.41	25.27	Han	Rural	3	0	3	1	2	1	41	M	172	70	23.66	Current	Current	N	1	4	4	1	2	2	2	2	3	1	N	N	N	N	N	VH0218	Duoyijia Cun, Kuanzhuang Zhen, Fumin Xian, Kunming	2017-08-19	a
B740	Han_rural	1710	102.41	25.27	Han	Rural	3	0	3	1	2	1	43	F	160	57	22.27	N	N	N	1	3	4	1	2	2	2	2	2	1	N	N	N	N	N	VH0220	Duoyijia Cun, Kuanzhuang Zhen, Fumin Xian, Kunming	2017-08-19	a
B741	Han_rural	1710	102.41	25.27	Han	Rural	2	0	3	1	3	1	44	M	171	65	22.23	Current	Current	N	1	4	4	2	2	2	2	2	2	1	N	Xiaoyan Lidan Pian	N	N	N	VH0221	Duoyijia Cun, Kuanzhuang Zhen, Fumin Xian, Kunming	2017-08-19	a
B742	Han_rural	1710	102.41	25.27	Han	Rural	N/A	0	N/A	N/A	N/A	1	44	M	146	44	20.64	N	N	N	N/A	N/A	N/A	N/A	N/A	N/A	N/A	N/A	N/A	N/A	N	N	N	N	N	VH0222	Duoyijia Cun, Kuanzhuang Zhen, Fumin Xian, Kunming	2017-08-19	a
B743	Han_rural	1710	102.41	25.27	Han	Rural	3	0	3	1	1	1	44	M	164	65	24.17	N	N	N	1	5	4	1	2	2	2	2	2	1	Metformin	N	N	N	N	VH0223	Duoyijia Cun, Kuanzhuang Zhen, Fumin Xian, Kunming	2017-08-19	a
B744	Han_rural	1710	102.41	25.27	Han	Rural	3	0	3	1	1	1	43	F	155	61	25.39	N	N	N	1	2	4	1	2	2	2	2	2	1	N	N	N	N	N	VH0224	Duoyijia Cun, Kuanzhuang Zhen, Fumin Xian, Kunming	2017-08-19	a
B745	Han_rural	1710	102.41	25.27	Han	Rural	N/A	0	N/A	N/A	N/A	1	40	F	161	61	23.53	N	N	N	N/A	N/A	N/A	N/A	N/A	N/A	N/A	N/A	N/A	N/A	N	N	N	N	N	VH0225	Duoyijia Cun, Kuanzhuang Zhen, Fumin Xian, Kunming	2017-08-19	b
B746	Han_rural	1710	102.41	25.27	Han	Rural	3	0	3	2	1	1	45	M	163	72	27.1	N	Current	N	1	6	4	2	2	2	2	2	2	1	N	N	N	N	N	VH0226	Duoyijia Cun, Kuanzhuang Zhen, Fumin Xian, Kunming	2017-08-19	b
B747	Han_rural	1710	102.41	25.27	Han	Rural	3	0	3	1	1	1	45	M	159	61	24.13	N	N	N	1	5	4	1	2	2	2	2	2	1	N	N	N	N	N	VH0227	Duoyijia Cun, Kuanzhuang Zhen, Fumin Xian, Kunming	2017-08-19	b
B748	Han_rural	1710	102.41	25.27	Han	Rural	3	0	3	1	2	1	38	M	164	74	27.51	Ex	N	N	1	5	4	1	2	2	2	2	2	1	Antihypertensive Drugs	N	N	N	Herniorrhaphy	VH0228	Duoyijia Cun, Kuanzhuang Zhen, Fumin Xian, Kunming	2017-08-19	b
B749	Han_rural	1710	102.41	25.27	Han	Rural	3	0	2	1	2	1	41	M	180	61	18.83	Ex	Current	N	1	4	2	1	2	2	2	2	2	1	N	N	N	N	N	VH0229	Duoyijia Cun, Kuanzhuang Zhen, Fumin Xian, Kunming	2017-08-19	b
B750	Han_rural	1710	102.41	25.27	Han	Rural	3	0	4	3	1	1	22	F	168	61	21.61	N	N	N	1	4	2	1	1	2	2	1	1	1	N	N	N	N	N	VH0230	Duoyijia Cun, Kuanzhuang Zhen, Fumin Xian, Kunming	2017-08-19	b
B752	Han_rural	1710	102.41	25.27	Han	Rural	3	0	1	2	1	1	44	F	154	56	23.61	N	N	N	1	4	4	1	3	2	2	1	1	1	N	Y	N	N	N	VH0232	Duoyijia Cun, Kuanzhuang Zhen, Fumin Xian, Kunming	2017-08-19	b
B753	Han_rural	1710	102.41	25.27	Han	Rural	2	0	3	1	4	1	43	F	149	56	25.22	N	N	N	2	4	4	3	1	1	2	1	1	1	N	N	N	N	N	VH0233	Duoyijia Cun, Kuanzhuang Zhen, Fumin Xian, Kunming	2017-08-19	b
B754	Han_rural	1710	102.41	25.27	Han	Rural	N/A	0	N/A	N/A	N/A	1	45	F	154	59	24.88	N	N	N	N/A	N/A	N/A	N/A	N/A	N/A	N/A	N/A	N/A	N/A	N	N	N	N	N	VH0234	Duoyijia Cun, Kuanzhuang Zhen, Fumin Xian, Kunming	2017-08-19	b
B755	Han_rural	1710	102.41	25.27	Han	Rural	3	0	1	1	1	1	44	M	164	61	22.68	N	N	N	1	6	2	1	2	2	2	1	4	1	Antihypertensive Drugs	N	N	N	Stroke	VH0235	Duoyijia Cun, Kuanzhuang Zhen, Fumin Xian, Kunming	2017-08-19	b
B756	Han_rural	1710	102.41	25.27	Han	Rural	N/A	0	N/A	N/A	N/A	1	44	F	152	53	22.94	N	N	N	N/A	N/A	N/A	N/A	N/A	N/A	N/A	N/A	N/A	N/A	N	Y	N	N	Caesarean section	VH0236	Duoyijia Cun, Kuanzhuang Zhen, Fumin Xian, Kunming	2017-08-19	b
B757	Han_rural	1710	102.41	25.27	Han	Rural	3	0	3	1	1	1	40	F	155	65	27.06	N	N	N	1	4	4	1	2	2	2	2	2	1	N	N	N	N	N	VH0237	Duoyijia Cun, Kuanzhuang Zhen, Fumin Xian, Kunming	2017-08-19	b
B758	Han_rural	1710	102.41	25.27	Han	Rural	3	0	4	1	2	1	37	M	165	71	26.08	Ex	Current	N	1	3	4	1	2	2	2	1	1	2	N	N	N	N	N	VH0238	Duoyijia Cun, Kuanzhuang Zhen, Fumin Xian, Kunming	2017-08-19	b
B759	Han_rural	1710	102.41	25.27	Han	Rural	3	0	4	1	2	1	37	F	155	60	24.97	N	N	N	1	6	4	1	2	2	2	1	1	1	N	N	N	N	Appendicitis	VH0239	Duoyijia Cun, Kuanzhuang Zhen, Fumin Xian, Kunming	2017-08-19	b
B760	Han_rural	1710	102.41	25.27	Han	Rural	3	0	3	1	2	1	40	F	152	48	20.78	N	N	N	1	5	4	1	2	2	2	1	1	1	N	N	N	N	N	VH0240	Duoyijia Cun, Kuanzhuang Zhen, Fumin Xian, Kunming	2017-08-19	b
B761	Han_rural	1710	102.41	25.27	Han	Rural	3	0	3	1	2	1	36	F	162	67	25.53	N	N	N	1	4	1	1	2	2	2	1	3	1	N	N	N	N	N	VH0241	Duoyijia Cun, Kuanzhuang Zhen, Fumin Xian, Kunming	2017-08-19	c
B762	Han_rural	1710	102.41	25.27	Han	Rural	2	0	2	1	1	1	45	F	140	55	28.06	N	N	N	1	3	4	1	2	2	2	1	3	1	N	Y	N	N	N	VH0243	Duoyijia Cun, Kuanzhuang Zhen, Fumin Xian, Kunming	2017-08-19	c
B763	Han_rural	1710	102.41	25.27	Han	Rural	N/A	0	N/A	N/A	N/A	1	44	F	150	60	26.67	N	N	N	N/A	N/A	N/A	N/A	N/A	N/A	N/A	N/A	N/A	N/A	N	N	N	N	N	VH0244	Duoyijia Cun, Kuanzhuang Zhen, Fumin Xian, Kunming	2017-08-19	c
B764	Han_rural	1710	102.41	25.27	Han	Rural	3	0	2	1	1	1	36	F	153	60	25.63	N	N	N	1	4	4	1	2	2	2	1	1	1	N	N	N	N	Caesarean section	VH0245	Duoyijia Cun, Kuanzhuang Zhen, Fumin Xian, Kunming	2017-08-19	c
B765	Han_rural	1710	102.41	25.27	Han	Rural	3	0	1	1	1	1	38	F	145	45	21.4	N	N	N	3	3	2	1	2	2	2	2	2	1	N	N	N	N	N	VH0246	Duoyijia Cun, Kuanzhuang Zhen, Fumin Xian, Kunming	2017-08-19	c
B766	Han_rural	1710	102.41	25.27	Han	Rural	3	0	3	1	4	1	34	F	158	55	22.03	N	N	N	1	5	3	1	2	2	2	2	2	1	N	N	N	N	N	VH0247	Duoyijia Cun, Kuanzhuang Zhen, Fumin Xian, Kunming	2017-08-19	c
B767	Han_rural	1710	102.41	25.27	Han	Rural	2	0	2	1	1	1	45	F	149	56	25.22	N	N	N	3	4	4	1	1	2	3	2	2	1	N	N	N	N	N	VH0248	Duoyijia Cun, Kuanzhuang Zhen, Fumin Xian, Kunming	2017-08-19	c
B768	Han_rural	1710	102.41	25.27	Han	Rural	2	0	3	1	2	1	45	F	156	70	28.76	N	N	N	1	4	4	1	2	2	2	2	4	1	N	N	N	N	N	VH0249	Duoyijia Cun, Kuanzhuang Zhen, Fumin Xian, Kunming	2017-08-19	c
B769	Han_rural	1710	102.41	25.27	Han	Rural	2	0	3	1	2	1	36	F	156	104	42.74	N	N	N	1	5	4	1	2	2	2	2	2	1	N	N	N	N	N	VH0250	Duoyijia Cun, Kuanzhuang Zhen, Fumin Xian, Kunming	2017-08-19	c
B770	Han_rural	1710	102.41	25.27	Han	Rural	3	0	2	2	2	1	43	F	153	75	32.04	N	N	N	1	3	4	1	2	2	2	2	3	1	N	N	N	N	N	VH0251	Duoyijia Cun, Kuanzhuang Zhen, Fumin Xian, Kunming	2017-08-19	c
B771	Han_rural	1710	102.41	25.27	Han	Rural	3	0	3	4	4	1	41	F	157	57	23.12	N	N	N	1	4	4	1	2	2	2	2	2	1	N	Y	N	N	N	VH0252	Duoyijia Cun, Kuanzhuang Zhen, Fumin Xian, Kunming	2017-08-19	c
B772	Han_rural	1710	102.41	25.27	Han	Rural	N/A	0	N/A	N/A	N/A	1	43	F	156	62	25.48	N	N	N	N/A	N/A	N/A	N/A	N/A	N/A	N/A	N/A	N/A	N/A	N	N	N	N	N	VH0253	Duoyijia Cun, Kuanzhuang Zhen, Fumin Xian, Kunming	2017-08-19	c
B773	Han_rural	1710	102.41	25.27	Han	Rural	3	0	1	1	4	1	45	F	155	52	21.64	N	N	N	1	5	4	1	1	2	2	2	3	1	N	N	N	N	Sterilization	VH0254	Duoyijia Cun, Kuanzhuang Zhen, Fumin Xian, Kunming	2017-08-19	c
B774	Han_rural	1710	102.41	25.27	Han	Rural	3	0	2	1	2	1	42	F	151	40	17.54	N	N	N	1	3	4	1	2	2	2	2	2	1	N	N	N	Amoxicillin	Uterine fibroid	VH0255	Duoyijia Cun, Kuanzhuang Zhen, Fumin Xian, Kunming	2017-08-19	c
B775	Han_rural	1710	102.41	25.27	Han	Rural	2	0	3	1	1	1	45	F	162	76	28.96	N	N	N	1	5	4	1	1	2	2	2	2	1	N	Y	N	Ampicillin	Hysterectomy	VH0256	Duoyijia Cun, Kuanzhuang Zhen, Fumin Xian, Kunming	2017-08-19	c
B776	Han_rural	1710	102.41	25.27	Han	Rural	2	0	2	1	2	1	45	F	154	59	24.88	N	N	N	1	4	4	1	2	2	2	2	2	1	N	N	N	N	N	VH0257	Duoyijia Cun, Kuanzhuang Zhen, Fumin Xian, Kunming	2017-08-19	d
B777	Han_rural	1710	102.41	25.27	Han	Rural	3	0	3	1	1	1	39	F	159	45	17.8	N	N	N	1	4	4	3	2	2	2	2	2	1	N	Y	N	N	N	VH0259	Duoyijia Cun, Kuanzhuang Zhen, Fumin Xian, Kunming	2017-08-19	d
B778	Han_rural	1710	102.41	25.27	Han	Rural	3	0	3	1	1	1	36	F	157	50	20.28	N	N	N	1	7	4	1	2	2	2	2	2	1	N	N	N	N	N	VH0260	Duoyijia Cun, Kuanzhuang Zhen, Fumin Xian, Kunming	2017-08-19	d
B779	Han_rural	1710	102.41	25.27	Han	Rural	N/A	0	N/A	N/A	N/A	1	41	F	158	57	22.83	N	N	N	N/A	N/A	N/A	N/A	N/A	N/A	N/A	N/A	N/A	N/A	N	N	N	N	N	VH0261	Duoyijia Cun, Kuanzhuang Zhen, Fumin Xian, Kunming	2017-08-19	d
B780	Han_rural	1710	102.41	25.27	Han	Rural	3	0	3	1	1	1	45	F	148	46	21	N	N	N	1	2	4	1	1	2	2	2	2	1	N	N	N	N	Ovarian cyst	VH0262	Duoyijia Cun, Kuanzhuang Zhen, Fumin Xian, Kunming	2017-08-19	d
B781	Han_rural	1710	102.41	25.27	Han	Rural	3	0	3	3	4	1	43	F	161	50	19.29	N	N	N	1	5	4	1	2	2	2	2	2	1	N	N	N	N	N	VH0263	Duoyijia Cun, Kuanzhuang Zhen, Fumin Xian, Kunming	2017-08-19	d
B782	Han_rural	1710	102.41	25.27	Han	Rural	3	0	3	1	2	1	41	F	161	46	17.75	N	N	N	1	6	2	1	2	2	2	2	0	1	N	N	N	N	Sterilization	VH0264	Duoyijia Cun, Kuanzhuang Zhen, Fumin Xian, Kunming	2017-08-19	d
B783	Han_rural	1710	102.41	25.27	Han	Rural	3	0	3	1	2	1	42	F	156	51	20.96	N	N	N	1	5	4	1	1	2	2	2	2	1	N	N	N	N	N	VH0265	Duoyijia Cun, Kuanzhuang Zhen, Fumin Xian, Kunming	2017-08-19	d
B785	Han_rural	1710	102.41	25.27	Han	Rural	3	0	2	1	1	1	45	M	164	73	27.14	N	N	N	1	4	4	1	1	2	2	0	3	1	N	N	N	N	N	VH0267	Duoyijia Cun, Kuanzhuang Zhen, Fumin Xian, Kunming	2017-08-19	d
B786	Han_rural	1710	102.41	25.27	Han	Rural	2	0	3	1	1	1	45	M	152	65	28.13	Ex	Ex	N	1	2	4	1	1	2	2	2	2	1	N	N	N	N	N	VH0268	Duoyijia Cun, Kuanzhuang Zhen, Fumin Xian, Kunming	2017-08-19	d
B787	Han_rural	1710	102.41	25.27	Han	Rural	2	0	2	1	2	1	38	F	156	76	31.23	N	N	N	1	4	2	1	2	2	2	2	2	1	N	N	N	N	N	VH0269	Duoyijia Cun, Kuanzhuang Zhen, Fumin Xian, Kunming	2017-08-19	d
B788	Han_rural	1710	102.41	25.27	Han	Rural	3	0	2	1	2	1	40	M	163	49	18.44	Ex	N	N	1	4	4	1	1	2	2	2	2	1	N	N	N	N	N	VH0270	Duoyijia Cun, Kuanzhuang Zhen, Fumin Xian, Kunming	2017-08-19	d
B789	Kunming	1890	102.41	25.02	Hani	Urban	3	1	4	3	3	1	33	F	162	57	21.72	N	N	N	1	3	2	1	1	2	2	2	2	1	N	N	N	N/A	N/A	CHN1432	N/A	2018-11-05	d
B790	Kunming	1890	102.41	25.02	Hani	Urban	3	N/A	3	3	2	2,3	46	F	160	52	20.31	N	N	N	1	3	1	1	2	2	2	1	2	1	N	N	N	N/A	N/A	CHN1433	N/A	2018-11-05	d
B791	Kunming	1890	102.41	25.02	Hani	Urban	3	1	4	3	2	1	40	F	161	55	21.22	N	N	N	1	3	1	2	2	2	2	2	1	1	N	N	N	N/A	N/A	CHN1434	N/A	2018-11-05	a
B792	Kunming	1890	102.41	25.02	Hani	Urban	3	N/A	4	2	2	2,3	44	F	163	60	22.58	N	N	N	1	5	4	2	1	2	2	2	1	1	N	N	N	N/A	N/A	CHN1435	N/A	2018-11-05	a
B793	Kunming	1890	102.41	25.02	Hani	Urban	3	20	2	3	2	1	47	F	155	58	24.14	N	N	N	1	3	2	1	1	2	2	2	2	1	N	N	N	N/A	N/A	CHN1436	N/A	2018-11-05	a
B794	Kunming	1890	102.41	25.02	Hani	Urban	N/A	2	N/A	N/A	N/A	2,3	50	M	171	72	24.62	N	N	N	N/A	N/A	N/A	N/A	N/A	N/A	N/A	N/A	N/A	N/A	N	N	N	N/A	N/A	CHN1437	N/A	2018-11-05	a
B795	Kunming	1890	102.41	25.02	Hani	Urban	3	30	4	3	2	1	40	F	155	76	31.63	N	N	N	3	3	2	2	1	2	3	2	2	1	N	N	N	N/A	N/A	CHN1438	N/A	2018-11-05	a
B796	Kunming	1890	102.41	25.02	Hani	Urban	3	5	4	3	2	1	40	M	165	52	19.1	N	N	N	1	5	1	1	2	2	2	1	2	1	N	N	N	N/A	N/A	CHN1439	N/A	2018-11-05	a
B797	Kunming	1890	102.41	25.02	Hani	Urban	3	45	2	3	2	1	50	F	160	56	21.88	N	N	N	3	4	2	2	1	2	3	2	2	1	N	N	N	N/A	N/A	CHN1440	N/A	2018-11-05	a
B798	Kunming	1890	102.41	25.02	Hani	Urban	N/A	15	N/A	N/A	N/A	1	30	M	172	70	23.66	N	N	N	N/A	N/A	N/A	N/A	N/A	N/A	N/A	N/A	N/A	N/A	N	N	N	N/A	N/A	CHN1441	N/A	2018-11-05	a
B799	Kunming	1890	102.41	25.02	Hani	Urban	2	15	4	3	1	1	40	M	170	60	20.76	N	N	N	1	6	4	1	1	2	2	2	2	2	N	N	N	N/A	N/A	CHN1442	N/A	2018-11-05	a
B800	Kunming	1890	102.41	25.02	Hani	Urban	3	30	4	3	2	1	39	F	160	65	25.39	N	N	N	1	3	4	1	1	2	2	2	2	2	N	N	N	N/A	N/A	CHN1443	N/A	2018-11-05	a
B801	Kunming	1890	102.41	25.02	Hani	Urban	N/A	10	N/A	N/A	N/A	1	37	M	160	54.5	21.29	Current	N	N	N/A	N/A	N/A	N/A	N/A	N/A	N/A	N/A	N/A	N/A	N	N	N	N/A	N/A	CHN1444	N/A	2018-11-05	a
B802	Kunming	1890	102.41	25.02	Hani	Urban	N/A	0.3	N/A	N/A	N/A	3	50	M	174	75	24.77	N	N	N	N/A	N/A	N/A	N/A	N/A	N/A	N/A	N/A	N/A	N/A	N	N	N	N/A	N/A	CHN1445	N/A	2018-11-05	a
B803	Kunming	1890	102.41	25.02	Hani	Urban	3	0.3	3	3	2	1	48	M	170	67	23.18	Current	N	N	1	3	2	1	1	2	2	2	2	1	N	N	N	N/A	N/A	CHN1446	N/A	2018-11-05	a
B805	Kunming	1890	102.41	25.02	Hani	Urban	3	29	4	3	2	1	33	M	175	68	22.2	Current	N	N	1	4	2	2	1	2	3	2	2	1	N	N	N	N/A	N/A	CHN1451	N/A	2018-11-05	a
B806	Kunming	1890	102.41	25.02	Hani	Urban	3	12	3	3	2	1	42	F	163	59	22.21	N	N	N	1	3	2	1	2	2	2	2	2	1	N	N	N	N/A	N/A	CHN1452	N/A	2018-11-05	b
B807	Kunming	1890	102.41	25.02	Hani	Urban	N/A	20	N/A	N/A	N/A	1	37	M	171	68	23.26	N	N	N	N/A	N/A	N/A	N/A	N/A	N/A	N/A	N/A	N/A	N/A	N	N	N	N/A	N/A	CHN1453	N/A	2018-11-05	b
B808	Kunming	1890	102.41	25.02	Hani	Urban	3	31	1	2	2	1	35	M	172	63	21.3	Current	N	N	1	4	1	1	2	3	2	2	2	1	N	N	N	N/A	N/A	CHN1454	N/A	2018-11-05	b
B809	Kunming	1890	102.41	25.02	Hani	Urban	3	36	1	2	2	1	45	F	163	60	22.58	N	N	N	1	5	1	1	2	3	2	2	2	1	N	N	N	N/A	N/A	CHN1455	N/A	2018-11-05	b
B810	Kunming	1890	102.41	25.02	Dai	Urban	N/A	0.5	N/A	N/A	N/A	1	34	F	150	51	22.67	N	N	N	N/A	N/A	N/A	N/A	N/A	N/A	N/A	N/A	N/A	N/A	N	N	N	N/A	N/A	CD1408	N/A	2018-11-05	b
B811	Kunming	1890	102.41	25.02	Dai	Urban	3	7	4	3	1	1	33	M	162	52	19.81	Current	N	N	1	4	2	1	2	2	2	2	3	1	N	N	N	N/A	N/A	CD1409	N/A	2018-11-05	b
B812	Kunming	1890	102.41	25.02	Dai	Urban	4	10	4	3	2	1	30	M	170	69	23.88	N	N	N	1	3	2	1	2	2	2	2	1	1	N	N	N	N/A	N/A	CD1410	N/A	2018-11-05	b
B813	Kunming	1890	102.41	25.02	Dai	Urban	3	0.5	4	3	1	2,3	36	F	154	50	21.08	N	N	N	1	2	2	1	2	2	2	2	1	1	N	N	N	N/A	N/A	CD1411	N/A	2018-11-05	b
B814	Kunming	1890	102.41	25.02	Dai	Urban	N/A	0.2	N/A	N/A	N/A	1	42	F	160	58	22.66	N	N	N	N/A	N/A	N/A	N/A	N/A	N/A	N/A	N/A	N/A	N/A	N	N	N	N/A	N/A	CD1412	N/A	2018-11-05	b
B815	Kunming	1890	102.41	25.02	Dai	Urban	4	10	3	3	1	1	38	F	155	56	23.31	N	N	N	1	4	2	1	2	2	2	2	1	1	N	N	N	N/A	N/A	CD1413	N/A	2018-11-05	b
B816	Kunming	1890	102.41	25.02	Dai	Urban	3	30	4	3	1	1	42	M	170	70	24.22	Ex	N	N	1	3	3	1	2	2	2	2	3	1	N	N	N	N/A	N/A	CD1414	N/A	2018-11-05	b
B817	Kunming	1890	102.41	25.02	Dai	Urban	N/A	15	N/A	N/A	N/A	1	35	F	158	56	22.43	N	N	N	N/A	N/A	N/A	N/A	N/A	N/A	N/A	N/A	N/A	N/A	N	N	N	N/A	N/A	CD1415	N/A	2018-11-05	b
B818	Kunming	1890	102.41	25.02	Dai	Urban	3	18	4	3	1	2,3	38	M	166	56	20.32	N	N	N	1	3	2	2	2	2	2	2	1	1	N	N	N	N/A	N/A	CD1416	N/A	2018-11-05	b
B819	Kunming	1890	102.41	25.02	Dai	Urban	4	23	3	3	1	1	43	M	170	70	24.22	N	N	N	1	3	2	1	2	2	2	2	1	1	N	N	N	N/A	N/A	CD1417	N/A	2018-11-05	b
B820	Kunming	1890	102.41	25.02	Dai	Urban	N/A	10	N/A	N/A	N/A	1	32	M	170	68	23.53	N	N	N	N/A	N/A	N/A	N/A	N/A	N/A	N/A	N/A	N/A	N/A	N	N	N	N/A	N/A	CD1418	N/A	2018-11-05	b
B821	Kunming	1890	102.41	25.02	Dai	Urban	3	25	3	3	2	1	37	F	150	45	20	N	N	N	1	3	1	1	2	2	2	2	2	1	N	N	N	N/A	N/A	CD1419	N/A	2018-11-05	c
B822	Kunming	1890	102.41	25.02	Dai	Urban	N/A	20	N/A	N/A	N/A	2,3	39	M	178	80	25.25	N	N	N	N/A	N/A	N/A	N/A	N/A	N/A	N/A	N/A	N/A	N/A	N	N	N	N/A	N/A	CD1420	N/A	2018-11-05	c
B823	Kunming	1890	102.41	25.02	Dai	Urban	N/A	0.2	N/A	N/A	N/A	1	49	M	167	70	25.1	Current	N	N	N/A	N/A	N/A	N/A	N/A	N/A	N/A	N/A	N/A	N/A	N	N	N	N/A	N/A	CD1422	N/A	2018-11-05	c
B824	Kunming	1890	102.41	25.02	Dai	Urban	3	8	4	2	3	1	30	F	162	56	21.34	N	N	N	1	3	1	1	1	1	2	2	2	1	N	N	N	N/A	N/A	CD1423	N/A	2018-11-05	c
B825	Kunming	1890	102.41	25.02	Dai	Urban	3	0.3	3	1	1	2,3	50	F	162	56	21.34	N	N	N	3	5	3	1	2	1	2	2	2	1	N	N	N	N/A	N/A	CD1424	N/A	2018-11-05	c
B830	Kunming	1890	102.41	25.02	Dai	Urban	3	40	2	3	1	1	50	M	171	73	24.96	Current	N	N	1	2	2	1	2	2	2	2	1	1	N	N	N	N/A	N/A	CD1429	N/A	2018-11-05	c
B831	Kunming	1890	102.41	25.02	Dai	Urban	N/A	40	N/A	N/A	N/A	1	44	M	171	69	23.6	Current	N	N	N/A	N/A	N/A	N/A	N/A	N/A	N/A	N/A	N/A	N/A	N	N	N	N/A	N/A	CD1430	N/A	2018-11-05	c
B832	Kunming	1890	102.41	25.02	Dai	Urban	3	25	4	3	1	1	39	F	163	57	21.45	N	N	N	1	3	3	1	2	2	2	2	3	1	N	N	N	N/A	N/A	CD1431	N/A	2018-11-05	c
B834	Kunming	1890	102.41	25.02	Miao	Urban	3	20	3	4	1	1	43	F	157	53.5	21.7	N	N	N	1	3	2	1	1	2	2	2	2	1	N	N	N	N/A	N/A	CM1385	N/A	2018-11-05	c
B835	Kunming	1890	102.41	25.02	Miao	Urban	N/A	9	N/A	N/A	N/A	2,3	49	M	170	67	23.18	N	N	N	N/A	N/A	N/A	N/A	N/A	N/A	N/A	N/A	N/A	N/A	N	N	N	N/A	N/A	CM1387	N/A	2018-11-05	c
B836	Kunming	1890	102.41	25.02	Miao	Urban	3	0.2	4	1	2	2,3	35	F	154	55	23.19	N	N	N	1	4	3	2	2	1	2	2	2	1	N	N	N	N/A	N/A	CM1388	N/A	2018-11-05	c
B837	Kunming	1890	102.41	25.02	Miao	Urban	N/A	10	N/A	N/A	N/A	2,3	44	M	163	65	24.46	N	N	N	N/A	N/A	N/A	N/A	N/A	N/A	N/A	N/A	N/A	N/A	N	N	N	N/A	N/A	CM1389	N/A	2018-11-05	d
B838	Kunming	1890	102.41	25.02	Miao	Urban	3	34	4	3	2	1	35	M	162	60	22.86	N	N	N	2	3	2	2	2	3	1	1	2	1	N	N	N	N/A	N/A	CM1390	N/A	2018-11-05	d
B839	Kunming	1890	102.41	25.02	Miao	Urban	3	20	4	1	2	1	38	F	147	50	23.14	N	N	N	1	4	1	1	2	2	2	2	1	1	N	N	N	N/A	N/A	CM1391	N/A	2018-11-05	d
B840	Kunming	1890	102.41	25.02	Miao	Urban	3	30	4	2	2	1	39	M	172	75	25.35	N	N	N	1	4	3	2	2	1	2	2	2	1	N	N	N	N/A	N/A	CM1392	N/A	2018-11-05	d
B841	Kunming	1890	102.41	25.02	Miao	Urban	3	40	3	1	2	1	41	F	165	51	18.73	N	N	N	1	4	1	1	2	2	2	2	2	1	N	N	N	N/A	N/A	CM1393	N/A	2018-11-05	d
B842	Kunming	1890	102.41	25.02	Miao	Urban	3	30	4	4	2	1	39	M	175	60	19.59	Current	N	N	2	3	3	3	2	2	1	2	1	1	N	N	N	N/A	N/A	CM1394	N/A	2018-11-05	d
B843	Kunming	1890	102.41	25.02	Miao	Urban	N/A	35	N/A	N/A	N/A	1	41	M	170	75	25.95	Current	N	N	N/A	N/A	N/A	N/A	N/A	N/A	N/A	N/A	N/A	N/A	N	N	N	N/A	N/A	CM1396	N/A	2018-11-05	d
B844	Kunming	1890	102.41	25.02	Miao	Urban	3	10	4	1	2	1	32	F	160	50	19.53	N	N	N	1	4	2	2	2	2	2	3	2	1	N	N	N	N/A	N/A	CM1397	N/A	2018-11-05	d
B845	Kunming	1890	102.41	25.02	Miao	Urban	3	20	3	1	1	1	40	F	153	56	23.92	N	N	N	1	3	2	1	1	2	2	2	2	1	N	N	N	N/A	N/A	CM1398	N/A	2018-11-05	d
B846	Kunming	1890	102.41	25.02	Miao	Urban	N/A	4	N/A	N/A	N/A	1	50	F	155	43	17.9	N	N	N	N/A	N/A	N/A	N/A	N/A	N/A	N/A	N/A	N/A	N/A	N	N	N	N/A	N/A	CM1399	N/A	2018-11-05	d
B847	Kunming	1890	102.41	25.02	Miao	Urban	3	10	2	3	2	1	49	M	160	64	25	N	N	N	2	3	2	3	2	3	1	1	2	1	N	N	N	N/A	N/A	CM1400	N/A	2018-11-05	d
B848	Kunming	1890	102.41	25.02	Miao	Urban	3	0.2	4	1	2	1	49	F	160	73	28.52	N	N	N	1	4	1	1	2	2	2	2	1	1	N	N	N	N/A	N/A	CM1401	N/A	2018-11-05	d
B849	Kunming	1890	102.41	25.02	Miao	Urban	N/A	15	N/A	N/A	N/A	1	49	M	175	67	21.88	Current	N	N	N/A	N/A	N/A	N/A	N/A	N/A	N/A	N/A	N/A	N/A	N	N	N	N/A	N/A	CM1402	N/A	2018-11-05	d
B850	Kunming	1890	102.41	25.02	Miao	Urban	3	0.3	4	3	2	1	40	M	170	63	21.8	N	N	N	1	3	2	2	2	2	1	2	2	1	N	N	N	N/A	N/A	CM1403	N/A	2018-11-05	d
B851	Kunming	1890	102.41	25.02	Miao	Urban	3	2.0.5	2	1	2	1	47	M	173	67	22.39	Current	N	N	1	4	1	1	2	2	2	2	1	1	N	N	N	N/A	N/A	CM1404	N/A	2018-11-05	d
B852	Kunming	1890	102.41	25.02	Miao	Urban	3	30	4	2	2	1	31	M	178	70	22.09	N	N	N	1	4	3	2	2	1	2	2	1	1	N	N	N	N/A	N/A	CM1405	N/A	2018-11-05	a
B854	Kunming	1890	102.41	25.02	Miao	Urban	N/A	0.3	N/A	N/A	N/A	1	46	F	154	68	28.67	N	N	N	N/A	N/A	N/A	N/A	N/A	N/A	N/A	N/A	N/A	N/A	N	N	N	N/A	N/A	CM1407	N/A	2018-11-05	a
B855	Kunming	1890	102.41	25.02	Bai	Urban	N/A	10	N/A	N/A	N/A	1	45	M	175	76	24.82	N	N	N	N/A	N/A	N/A	N/A	N/A	N/A	N/A	N/A	N/A	N/A	N	N	N	N/A	N/A	CB1360	N/A	2018-11-05	a
B856	Kunming	1890	102.41	25.02	Bai	Urban	4	0.3	4	2	2	1	41	M	170	68	23.53	Ex	Ex	N	1	3	2	1	3	3	2	2	2	1	N	N	N	N/A	N/A	CB1361	N/A	2018-11-05	a
B857	Kunming	1890	102.41	25.02	Bai	Urban	N/A	0.2	N/A	N/A	N/A	2,3	32	M	170	70	24.22	Ex	Ex	N	N/A	N/A	N/A	N/A	N/A	N/A	N/A	N/A	N/A	N/A	N	N	N	N/A	N/A	CB1362	N/A	2018-11-05	a
B858	Kunming	1890	102.41	25.02	Bai	Urban	4	20	3	3	2	1	32	M	180	83	25.62	Current	Current	N	1	2	1	1	3	2	2	2	3	1	N	N	N	N/A	N/A	CB1365	N/A	2018-11-05	a
B859	Kunming	1890	102.41	25.02	Bai	Urban	N/A	20	N/A	N/A	N/A	1	30	F	158	46	18.43	N	N	N	N/A	N/A	N/A	N/A	N/A	N/A	N/A	N/A	N/A	N/A	N	N	N	N/A	N/A	CB1366	N/A	2018-11-05	a
B861	Kunming	1890	102.41	25.02	Bai	Urban	3	30	2	1	2	1	50	F	163	53	19.95	N	N	N	1	3	1	1	2	2	2	2	2	1	N	N	N	N/A	N/A	CB1368	N/A	2018-11-05	a
B862	Kunming	1890	102.41	25.02	Bai	Urban	3	30	4	3	2	1	35	F	160	45	17.58	N	N	N	3	4	1	2	2	2	2	2	1	1	N	N	N	N/A	N/A	CB1369	N/A	2018-11-05	a
B865	Kunming	1890	102.41	25.02	Bai	Urban	N/A	7	N/A	N/A	N/A	1	33	F	161	50	19.29	N	N	N	N/A	N/A	N/A	N/A	N/A	N/A	N/A	N/A	N/A	N/A	N	N	N	N/A	N/A	CB1372	N/A	2018-11-05	a
B866	Kunming	1890	102.41	25.02	Bai	Urban	3	10	3	1	2	1	44	M	168	54	19.13	Current	N	N	1	4	4	1	2	2	2	2	2	1	N	N	N	N/A	N/A	CB1373	N/A	2018-11-05	a
B867	Kunming	1890	102.41	25.02	Bai	Urban	N/A	20	N/A	N/A	N/A	1	49	F	162	62	23.62	N	N	N	N/A	N/A	N/A	N/A	N/A	N/A	N/A	N/A	N/A	N/A	N	N	N	N/A	N/A	CB1374	N/A	2018-11-05	a
B868	Kunming	1890	102.41	25.02	Bai	Urban	3	10	3	2	2	3	48	M	170	65	22.49	N	N	N	1	4	1	3	2	2	2	1	1	1	N	N	N	N/A	N/A	CB1375	N/A	2018-11-05	b
B869	Kunming	1890	102.41	25.02	Bai	Urban	4	0.2	4	1	2	1	50	F	152	50	21.64	N	N	N	1	3	2	1	3	3	2	2	2	1	N	N	N	N/A	N/A	CB1376	N/A	2018-11-05	b
B870	Kunming	1890	102.41	25.02	Bai	Urban	N/A	33	N/A	N/A	N/A	1	36	F	165	52	19.1	N	N	N	N/A	N/A	N/A	N/A	N/A	N/A	N/A	N/A	N/A	N/A	N	N	N	N/A	N/A	CB1377	N/A	2018-11-05	b
B871	Kunming	1890	102.41	25.02	Bai	Urban	N/A	10	N/A	N/A	N/A	1	35	F	170	63	21.8	N	N	N	N/A	N/A	N/A	N/A	N/A	N/A	N/A	N/A	N/A	N/A	N	N	N	N/A	N/A	CB1378	N/A	2018-11-05	b
B872	Kunming	1890	102.41	25.02	Bai	Urban	3	3	4	1	2	3	31	M	181	79	24.11	N	N	N	1	4	1	2	2	2	2	1	1	1	N	N	N	N/A	N/A	CB1379	N/A	2018-11-05	b
B873	Kunming	1890	102.41	25.02	Bai	Urban	3	3	4	3	2	1	39	F	160	62	24.22	N	N	N	1	3	1	2	2	2	2	1	1	1	N	N	N	N/A	N/A	CB1380	N/A	2018-11-05	b
B874	Kunming	1890	102.41	25.02	Bai	Urban	4	41	4	2	2	1	48	F	159	70	27.69	N	N	N	1	3	2	1	3	3	2	2	2	1	N	N	N	N/A	N/A	CB1381	N/A	2018-11-05	b
B875	Kunming	1890	102.41	25.02	Zang	Urban	4	1	2	1	1	2,3	46	M	171	61	20.86	Current	N	N	1	3	2	1	2	2	2	2	2	1	N	N	N	N/A	N/A	CZ1456	N/A	2018-11-05	b
B876	Kunming	1890	102.41	25.02	Zang	Urban	2	1	4	4	1	2,3	35	F	165	57	20.94	N	N	N	1	3	1	1	2	2	2	2	1	1	N	N	N	N/A	N/A	CZ1457	N/A	2018-11-05	b
B877	Kunming	1890	102.41	25.02	Zang	Urban	1	0.4	4	3	1	2,3	40	F	156	51	20.96	N	N	N	1	3	1	1	2	2	2	2	2	1	N	N	N	N/A	N/A	CZ1458	N/A	2018-11-05	b
B881	Kunming	1890	102.41	25.02	Zang	Urban	3	20	1	1	1	1	50	F	170	50	17.3	N	N	N	1	2	1	1	2	2	2	2	1	1	N	N	N	N/A	N/A	CZ1462	N/A	2018-11-05	b
B882	Kunming	1890	102.41	25.02	Zang	Urban	3	26	3	1	2	1	36	F	162	52	19.81	N	N	N	1	4	2	1	2	2	2	2	2	1	N	N	N	N/A	N/A	CZ1463	N/A	2018-11-05	b
B883	Kunming	1890	102.41	25.02	Zang	Urban	N/A	39	N/A	N/A	N/A	1	49	M	170	68	23.53	N	N	N	N/A	N/A	N/A	N/A	N/A	N/A	N/A	N/A	N/A	N/A	N	N	N	N/A	N/A	CZ1464	N/A	2018-11-05	b
B884	Kunming	1890	102.41	25.02	Zang	Urban	3	20	3	1	2	1	30	M	165	47	17.26	Current	N	N	1	2	2	1	2	4	2	2	1	1	N	N	N	N/A	N/A	CZ1465	N/A	2018-11-05	c
B885	Kunming	1890	102.41	25.02	Zang	Urban	3	30	4	2	1	1	35	F	150	48	21.33	N	N	N	1	4	1	1	3	3	2	2	2	1	N	N	N	N/A	N/A	CZ1466	N/A	2018-11-05	c
B886	Kunming	1890	102.41	25.02	Zang	Urban	N/A	45	N/A	N/A	N/A	1	48	M	157	57	23.12	N	N	N	N/A	N/A	N/A	N/A	N/A	N/A	N/A	N/A	N/A	N/A	N	N	N	N/A	N/A	CZ1467	N/A	2018-11-05	c
B887	Kunming	1890	102.41	25.02	Zang	Urban	3	0.2	1	1	1	1	50	M	155	54	22.48	N	N	N	1	3	2	1	2	2	2	2	2	1	N	N	N	N/A	N/A	CZ1468	N/A	2018-11-05	c
B888	Kunming	1890	102.41	25.02	Zang	Urban	4	0.3	2	2	1	1	41	F	158	58	23.23	N	N	N	1	6	2	1	2	2	2	2	2	1	N	N	N	N/A	N/A	CZ1469	N/A	2018-11-05	c
B893	Kunming	1890	102.41	25.02	Zang	Urban	3	30	3	1	1	1	43	M	167	67	24.02	Current	N	N	1	5	2	1	3	3	2	1	2	1	N	N	N	N/A	N/A	CZ1474	N/A	2018-11-05	c
B894	Kunming	1890	102.41	25.02	Zang	Urban	3	2	3	3	2	1	41	M	170	71	24.57	Current	N	N	1	4	2	1	2	2	2	2	1	1	N	N	N	N/A	N/A	CZ1475	N/A	2018-11-05	c
B895	Kunming	1890	102.41	25.02	Zang	Urban	3	29	2	1	1	1	45	F	155	66	27.47	N	N	N	1	3	4	1	2	2	2	2	2	1	N	N	N	N/A	N/A	CZ1476	N/A	2018-11-05	c
B898	Kunming	1890	102.41	25.02	Zang	Urban	3	30	3	1	1	1	41	M	175	70	22.86	Current	N	N	1	2	1	1	2	2	2	2	1	1	N	N	N	N/A	N/A	CZ1479	N/A	2018-11-05	c
							1: Once per month		1: Illiteracy - Preschool	1: Never	1: Never	1: Eat at home									1: N/Atural Labor (VagiN/Al)		1: Never	1: Never/Rarely	1: Few times per day	1: Bristol Score Type 6/7	1: No	5: Never/Rarely	5: Never/Rarely	1: Never/Rarely
							2: Once per 1 - 2 week		2: Primary School	2: < once per year	2: OccasioN/Ally	2: Canteen									2: Caesarean Section		2: Seldom	2: 1 - 2 times per year	2: Once per day	2: Bristol Score Type 4/5	2: Yes	4: Once per week	4: Once per week	2: Per month
							3: Once per 2 - 3 days		3: High School	3: 1 - 2 times per year	3: Usually	3: Delievery									3: Unknown		3: Always (Keeps pets/Work occasions)	3: Once per a few months/more frequent	3: Once per 2 - 4 days	3: Bristol Score Type 2/3	3: Unknown	3: Once per 2 - 3 days	3: Once per 2 - 3 days	3: Per week
							4: 1 - 2 times per day or more		4: College/University or Above	4: 3 - 5 times per year	4: Always	4: Fast food											4: Rearing domestic animal		4: Once per a few days/a week	4: Bristol Score Type 1		2: Once per day	2: Once per day	4: Per day
										5: > 5 times per year																		1: 2 - 3 times per day	1: 2 - 3 times per day
										6: Once per month
