# Supplementary material for: Landscape of the gut archaeome in association with geography, ethnicity, urbanization, and diet in the Chinese population
Source: Microbiome. 2022 Sep 13;10:147. doi: 10.1186/s40168-022-01335-7 (PMC9469561; doi:10.1186/s40168-022-01335-7)
Supplement: Supplementary file 9 — Additional file 8: Supplementary Table 4. Blood biomedical measurements data for all study subjects. [file 40168_2022_1335_MOESM8_ESM.xls]

## Sheet: good-liver_function_metadata
Subject	Albumin(g/L)	Globulin(g/L)	Albumin/Gloulin	Alanine_Aminotransferase(U/L)	Aspartate_Aminotransferase(U/L)	AST/ALT	Total Bilirubin(μmol/L)	Direct Bilirubin(μmol/L)	Indirect bilirubin(μmol/L)	Alkaline Phosphatase(U/L)	Cholinesterase(U/L)	Total Bile Acid(μmol/L)	Gamma Glutamyltransferase(U/L)	Glucose(mmol/L)	Total Cholesterol(mmol/L)	Triglyceride(mmol/L)	HDL-cholesterol(mmol/L)	LDL-cholesterol(mmol/L)
B001	48.1	30.7	1.57	14	13.4	1.04	8.4	4.5	3.9	70	8.6	11.7	16	3.81	2.97	0.97	1.31	1.64
B002	49.5	31.8	1.56	37.3	26.5	1.41	10.2	4.7	5.5	58	7.1	2.2	36	4.49	4.08	0.96	1.56	2.55
B003	45.9	30.6	1.5	11.9	14.3	0.83	19	7	12	48	7	1.6	10	4.22	3.95	0.72	1.3	2.75
B004	50.5	30.5	1.66	9.6	11.9	0.81	12.1	5.2	6.9	52	6.4	2	15	4.65	3.29	0.84	1.58	1.74
B005	52.5	27.9	1.88	19	13.7	1.39	12	5.3	6.7	105	7.8	4	37	4.41	5.34	1.08	1.56	3.94
B006	47.9	32.7	1.46	6.8	13.3	0.51	11.4	5.1	6.3	79	5.9	2.5	12	3.91	3.53	0.72	1.46	2.17
B007	50.5	28.4	1.78	10.7	16.7	0.64	15.8	5.6	10.2	55	6.8	7.3	9	4.23	3.52	1.07	1.29	2.16
B008	50.3	28.2	1.78	66.5	114.2	0.58	17.3	6.3	11	83	7.3	2.9	13	4.41	2.8	0.76	0.54	2.24
B009	50.8	33.7	1.51	14.8	22.5	0.66	5	2.5	2.5	50	7.4	2.8	16	4.44	3.48	1.68	1.07	1.99
B010	51.7	25.8	2	11	14.2	0.77	25.1	10.5	14.6	52	6.9	3.7	13	4.45	3.17	0.89	1.49	1.78
B011	48.9	29.4	1.66	16.2	15.5	1.05	14.3	5.8	8.5	56	7.3	4	38	4.34	3.41	0.87	1.22	2.15
B012	55.1	33.6	1.64	9.3	16.7	0.56	11	5.2	5.8	47	8.5	4.1	12	4.29	3.75	0.84	1.41	2.33
B013	47.4	27.4	1.73	11.3	13.8	0.82	7.1	3.2	3.9	58	7.8	2.4	21	4.14	3.33	0.92	1.04	2.24
B014	46.7	31.1	1.5	19.9	21.6	0.92	14.6	5.2	9.4	120	9.1	2.3	37	4.05	2.73	0.42	1.12	1.74
B015	47.7	26.5	1.8	16	18.1	0.88	11.8	4.9	6.9	98	8.1	1.8	20	4.09	4.06	0.59	1.28	2.98
B016	48.4	29.7	1.63	9.9	15.4	0.64	16.1	5.1	11	124	9.4	1.7	19	4.31	4.12	0.62	2.52	1.82
B017	48.7	38.7	1.26	15	18.5	0.81	15.1	5.6	9.5	96	8	1.8	25	4.47	3.53	1.2	0.92	2.47
B018	50.5	32.2	1.57	9.3	19.2	0.48	7.9	4	3.9	59	6.7	5.8	12	4.34	4.11	0.67	1.66	2.75
B019	47.1	33	1.43	9.5	12.1	0.79	10.1	4.9	5.2	74	6.7	2.2	8	4.44	2.97	0.54	1.39	1.69
B020	52.6	30.8	1.71	20.2	14.6	1.38	8.5	4.6	3.9	63	8.5	3.3	11	4.56	3.67	0.92	1.3	2.41
B021	47	31.1	1.51	12.4	12.5	0.99	9.8	4.7	5.1	61	7.6	4.8	13	4.63	2.99	0.95	1.08	1.87
B022	51.6	30	1.72	46.9	25.3	1.85	7.5	3.7	3.8	59	11.6	5.9	66	4.32	3.95	2.2	1.22	2.37
B023	53.1	37.4	1.42	10.8	13.8	0.78	8.3	3.5	4.8	66	6.3	2.4	12	4.24	5	0.8	2.26	2.95
B024	50.6	26	1.95	14	11.4	1.23	14.1	6	8.1	43	8.6	2.7	18	4.29	3.84	0.9	1.53	2.35
B025	51.7	26.9	1.92	13.7	14.7	0.93	16.3	6.7	9.6	88	7.9	1.9	20	4.1	3.25	0.71	1.47	1.85
B026	53.9	30.4	1.77	8.1	17.4	0.47	12.2	5.6	6.6	60	7.7	2.1	11	4.05	4.12	0.76	1.78	2.46
B027	49.3	32.5	1.52	11.1	12.6	0.88	8.1	3.6	4.5	62	8.8	2.2	12	4.43	4.58	0.71	1.86	2.88
B028	46.6	41.6	1.12	9.9	15.2	0.65	8	3.1	4.9	64	7.2	1.5	13	4.12	3.79	1.05	1.29	2.38
B029	55.2	31.5	1.75	17.9	19.5	0.92	16.6	6	10.6	95	8	4	28	3.94	4.55	0.84	1.55	3.15
B030	43	27.9	1.54	13.4	17.7	0.76	8.1	3.1	5	51	7.4	10.5	12	4.46	3.5	0.74	1.54	2.03
B031	48.1	26.9	1.79	12.8	14.6	0.88	6.5	3.6	2.9	57	7.8	3.4	9	4.07	3.48	0.51	1.66	1.92
B032	53.7	34.9	1.54	21.2	17.3	1.23	14.3	4.5	9.8	83	10.5	3.6	62	4.57	5	2.22	1.02	3.41
B033	48.8	33.2	1.47	24.2	17.8	1.36	12.8	5	7.8	78	10.5	2.3	23	4.52	4.47	1.85	1.18	2.92
B034	48.6	29.2	1.66	15.5	19.6	0.79	12.2	5.6	6.6	89	8.3	2.4	15	4.24	3.64	0.99	0.95	2.68
B035	51.9	31.4	1.65	16.7	15.3	1.09	9.3	4.6	4.7	50	7.9	2.4	15	4.18	4.14	0.74	1.7	2.53
B036	53.8	28.7	1.87	18.1	20.7	0.87	14.2	6	8.2	112	11.4	2.4	24	3.77	3.28	0.62	1.56	1.78
B037	49.5	31	1.6	21.3	18.4	1.16	22.7	7.9	14.8	51	6.2	1.5	16	4.7	3.99	1.62	1.53	2.14
B038	49.2	26.1	1.89	8	14.4	0.56	6.2	3.2	3	61	6.6	1.6	13	4.48	3.34	0.69	1.61	1.81
B039	52.3	31.1	1.68	13.9	17	0.82	10	6.2	3.8	59	9.1	15.6	23	4.2	2.77	0.58	1.2	1.66
B040	51.3	30.7	1.67	138.2	48.6	2.84	9.7	5.6	4.1	90	9.8	4.5	71	4.25	3.35	1.07	1.19	1.97
B041	52.7	35.2	1.5	9.4	12.5	0.75	6.6	2.6	4	80	8.9	3.1	13	4.72	4.49	0.97	1.36	3.23
B042	48.9	33.3	1.47	10.1	13.5	0.75	9.6	3.6	6	92	10.4	3.8	16	4.09	3.4	1.17	0.99	2.26
B043	48.8	29.3	1.67	9.1	12.3	0.74	12.2	5.2	7	68	8.8	1.4	10	4.79	3.02	0.96	1.26	1.66
B044	54.6	30.5	1.79	23	19.5	1.18	42.9	11.8	31.1	67	7.9	2.5	24	4.09	3.74	0.7	1.23	2.66
B045	52.5	26.4	1.99	27	19	1.42	14.6	6.1	8.5	82	8.2	1.1	36	4.71	3.92	0.97	1.48	2.53
B046	46.6	32.6	1.43	9.2	14.3	0.64	8.4	4.2	4.2	61	6.1	5.6	9	4.21	2.98	0.54	1.49	1.59
B047	49.3	27.3	1.81	30.5	22.5	1.36	17.7	8.3	9.4	106	9.3	9.5	20	4.68	3.18	0.71	1.35	2.04
B048	48.2	32	1.51	13.9	12.3	1.13	4.3	2.1	2.2	56	9.8	2.3	23	4.76	4.82	1.28	1.34	3.5
B049	50.2	35.5	1.41	14.8	19.6	0.76	20.7	9.1	11.6	62	7.1	1.8	16	4.52	2.7	0.63	1.39	1.37
B050	47.5	25.5	1.86	14.4	21.1	0.68	9.1	4.2	4.9	111	8.1	11.3	13	5.55	2.82	0.98	0.86	1.95
B051	47.7	27.1	1.76	16	23.6	1.5	12.1	4	8.1	54	10	2	13.8	5.6	4.8	0.79	1.18	3.57
B052	46.9	28.2	1.66	11.7	36.9	3.2	10.8	2.7	8.1	63	9.6	1.3	26.6	5.2	4.03	3.4	0.74	3.04
B053	49.6	24.9	1.99	12.1	23.4	1.9	14.6	4.8	9.8	110	7.6	5.2	16.3	4.7	4.37	0.67	1.4	2.71
B054	46.4	28	1.66	57.6	40.1	0.7	16.6	5.4	11.2	84	10.6	3.4	68.4	10.3	3.85	3.65	0.92	2.66
B055	42.8	27.5	1.56	9.1	25.7	2.8	12.7	3.6	9.1	49	7.4	0.6	10.4	5	4.06	0.91	1.02	3.01
B056	45	22.5	2	60.3	38.5	0.6	11	3.5	7.5	73	10.2	3.9	73.6	5.1	4.61	1.43	1.51	3.09
B057	51.6	27.8	1.86	18.6	34.6	1.9	11.6	4.5	7.1	83	11.1	1.8	28.3	5.2	3.94	0.78	1.09	2.65
B058	56.4	22.5	2.51	14.9	29.2	2	28.6	10.9	17.7	196	10.8	1.8	14.3	4.3	3.08	0.56	1.4	1.62
B059	49.9	29.2	1.71	15.2	26.9	1.8	22.7	5.8	16.9	74	9.2	2.1	29.4	4.8	6.65	1.42	1.58	5.04
B060	43.7	28.2	1.55	11.2	26.5	2.4	11.5	3	8.5	51	11.3	2	11.8	5.4	4.74	0.84	1.26	3.4
B061	46	26.5	1.74	66.7	37	0.6	16.5	6	10.5	74	13.2	6.4	45.4	3.9	3.38	1.55	0.8	2.21
B062	49.1	30.9	1.59	5.8	12	NA	17.9	3.5	14.4	56.4	7008	3	11.4	4.97	5.61	0.92	1.6	2.95
B063	42.1	29.3	1.44	9.8	19.3	NA	20.3	5.1	15.2	133.2	6076	4	12.1	4.66	4.77	1.07	1.31	2.42
B064	45	29.8	1.5	13.2	11.9	NA	15.1	3.6	11.5	70	8097	3	13.3	4.74	5.18	0.86	1.2	3.18
B065	42.7	32.3	1.3	13.9	15.7	NA	7	3	4	58.1	7930	4	60.2	3.99	5.05	8.36	0.57	1.34
B066	44	31.4	1.4	116.5	143.3	NA	35.8	8.1	27.7	95.1	5886	31	622	3.22	4.18	4.58	1	0.96
B067	44.4	38.4	1.2	9.5	16.5	NA	6.2	1.4	4.8	65.4	5429	5	11	5.25	5.33	0.84	1.8	2.63
B068	47	26.1	1.8	127.5	62	NA	17.8	4.1	13.7	71.2	9257	2	265.8	5.15	5.34	1.82	1.01	3.17
B069	47	32.1	1.46	12.9	16	NA	19.4	2.1	17.3	51.7	7955	1	20.7	6.03	5.15	2.01	1.12	2.58
B070	47.7	33.6	1.4	13.6	21.7	NA	6.4	1.3	5.1	71.3	6767	2	21.3	4.82	4.93	1.43	1.85	2.24
B071	44.5	25.2	1.77	39.2	92.5	NA	18.7	4.1	14.6	81.8	5283	9	68.5	3.64	4.34	3.79	1.45	1.04
B072	50.1	31.5	1.59	25.4	27.1	NA	14.5	3.3	11.2	47.7	9338	3	111.9	4.72	5.25	2.31	1.26	2.45
B073	44.7	26	1.72	14.3	18.3	NA	13.8	2.8	11	66.1	7661	2	33.3	4.49	5.1	0.69	1.5	2.69
B074	45.6	31.8	1.43	9.3	19.7	NA	13.4	2.3	11.1	71.1	15834	2	14.7	4.5	4.49	0.78	1.41	2.35
B075	42	27.7	1.5	18.8	17.1	NA	18.2	3.1	15.1	119.9	10069	2	9.1	3.49	4.22	0.97	1.32	2.25
B076	45.3	31.2	1.5	10.1	17.9	NA	13.8	2.1	11.7	45.1	7978	1	14.5	3.72	5.09	1.78	0.94	2.75
B077	NA	NA	NA	NA	NA	NA	NA	NA	NA	NA	NA	NA	NA	NA	NA	NA	NA	NA
B078	47	30	1.6	24.8	49	NA	6.7	2	4.7	52.6	4382	18	24.6	3.96	4.58	0.72	2.48	1.24
B079	45.7	29.5	1.5	30.3	20.3	NA	10	2	8	64	9461	2	84.3	4.66	5.35	2.31	1.09	2.93
B080	48.7	28.9	1.69	18.3	16.1	NA	14	2.4	11.6	53.8	10211	1	22.2	4.89	5.97	1.04	1.43	3.55
B081	48	33.6	1.43	4.9	15.6	NA	11.2	2.3	8.9	44.5	6966	2	12.6	4.4	4.64	1.11	0.91	2.67
B082	52.7	26.7	2	54.2	32.5	NA	18.7	3.1	15.6	55.9	9556	3	106.2	5.7	4.93	1.58	1.23	2.71
B083	44.7	35	1.28	12.7	16.5	NA	16.5	3	13.5	69.5	6498	1	17	4.05	5.92	0.84	1.49	3.18
B084	46.4	31.2	1.49	10.5	13.6	NA	13.1	2.2	10.9	57.6	5805	1	17.2	4.42	4.34	0.56	1.38	2.37
B085	47.9	28.7	1.7	63.6	25.5	NA	14.1	3.6	10.5	75.2	8023	2	109.5	3.46	5.47	1.27	1.15	3.39
B086	45.9	35.6	1.29	13	24.2	NA	19.9	3.6	16.3	74.4	7376	1	14.2	4.03	4.12	0.96	1.04	2.05
B087	49.9	30.3	1.65	22.6	19.8	NA	10.8	3	7.8	69	6532	2	19.1	4.32	3.59	1.27	0.76	2.04
B088	47.6	33.6	1.4	9.1	18.9	NA	15.7	2.9	12.8	61.3	6957	2	19.4	3.82	4.42	0.66	1.85	1.92
B089	50.1	31.6	1.6	46.1	28.6	NA	13.2	2.6	10.6	63.6	11466	2	67.9	5.06	5.36	2.94	1.3	2.65
B090	46	25.8	1.8	12.3	17.5	NA	9.8	2.4	7.4	44.9	7156	4	16.2	3.56	5.17	0.68	1.6	2.75
B091	45.4	30.3	1.5	7.1	13.2	NA	19.2	5.4	13.8	47.3	5513	2	9.7	4.92	4.26	0.7	1.32	2.25
B092	43.4	32.8	1.3	1.9	32.5	NA	22.1	4.7	17.4	59.1	6038	2	11.9	4.6	4.82	0.58	1.46	2.44
B093	44.1	31.6	1.4	13.6	16.8	NA	17.6	3.1	14.5	59.4	9837	1	7.8	4.6	4.38	0.78	1.5	2.06
B094	47.1	32.7	1.44	15.1	20.6	NA	20.4	5.1	15.3	57.8	6630	2	19.5	5.16	5.46	0.84	1.42	3.13
B095	47.3	28	1.7	61.5	32.2	NA	10.6	2.6	8	66.1	9519	2	153.9	4.52	4.73	2.07	1.1	2.59
B096	46	30.4	1.51	7.7	13.6	NA	8.1	1.6	6.5	50.4	8584	3	11.2	5.11	5.04	1.09	1.66	2.41
B097	43.6	34.2	1.3	13	44.8	NA	4.7	1.7	3	70	10199	7	153	4.69	5.94	1.12	3.27	1.58
B098	43.3	25.6	1.7	8.7	14.8	NA	16.1	3	13.1	69.3	4812	1	18.2	4.68	4.24	0.78	1.63	1.72
B099	47	33.5	1.4	13.3	24.8	NA	13.7	2.6	11.1	55.4	6885	2	13.8	4.27	4.56	1.07	1.86	1.86
B100	41.7	31.1	1.3	18.5	25.1	NA	25.4	3.6	21.8	69.2	7252	1	14.7	4.59	5.4	0.72	1.59	2.83
B101	44.3	30.2	1.5	10.5	14.2	NA	12.2	2.7	9.5	58.7	10159	5	13.7	3.92	4.43	0.76	1.28	2.33
B102	43.6	31.4	1.4	18	18.4	NA	17.1	3.4	13.7	58.9	11075	3	11.6	4.69	4.56	0.54	1.72	2.09
B103	44.4	30.4	1.46	10.9	16.6	NA	9.1	2.2	6.9	94	6036	1	13.6	5.41	6.81	0.72	1.68	3.96
B104	44.5	31.1	1.4	12.9	13.8	NA	13.7	2.4	11.3	75.6	7865	1	16.4	9.41	4.27	1.63	1.18	2.09
B105	42.1	24.8	1.7	4.7	9.3	NA	14.3	3.2	11.1	69.4	6092	15	8.3	3.82	4.48	1.14	1.4	2.28
B106	43.1	25.9	1.7	15.8	21.8	NA	10.2	2.5	7.7	110.4	6525	7	23.4	4.74	5.68	1.27	1.22	3.22
B107	42.4	35	1.2	8.7	16.8	NA	13.2	2.1	11.1	58.2	5717	1	13.8	4.29	4.45	1.4	1.31	2.2
B108	41.8	33.3	1.3	19.6	21.5	NA	8.6	1.6	7	66.2	6518	1	14.3	5.45	4.59	0.92	1.08	2.65
B109	39.8	25.7	1.55	10.8	15.9	NA	15.6	3.9	11.7	102	5140	4	15.1	4.19	4.19	0.69	1.09	2.32
B110	42.6	29.1	1.46	12	22	NA	14.1	3.1	11	72.4	2391	5	12.9	3.93	5.17	0.83	1.55	2.7
B111	42.1	26.7	1.6	26.4	25	NA	16.5	2.7	13.8	119.1	5728	1	22.7	4.75	4.59	0.59	1.91	1.89
B112	41.1	36.5	1.1	19.6	18.1	NA	12.5	2.5	10	61.5	4386	6	26.2	4.46	3.39	0.56	1.09	1.61
B113	42.2	35.6	1.2	17.3	21.6	NA	10.3	3	7.3	60.5	4949	10	10	3.57	4.52	1.05	1.72	1.89
B114	43.2	27.1	1.6	24.6	26.6	NA	14.1	2.2	11.9	48.6	7911	2	29.6	8.66	6.46	3.62	1.13	3.34
B115	41.9	35.4	1.2	20.7	15.4	NA	16.8	3.5	13.3	63.7	8922	14	16.5	16.38	5.14	2.45	1.21	2.77
B116	45.5	24.5	1.86	10.8	14.7	NA	15.2	3.2	12	63.1	5743	2	17.1	4.27	4.1	1.25	1.48	1.69
B117	40.4	26.9	1.5	13.7	18.1	NA	10.8	2.3	8.5	74.3	6095	7	17.6	4.81	5.38	2.99	1.42	2.51
B118	49.2	28	1.76	8.1	16.2	0.5	10.9	6.2	4.7	43	6.9	4.6	10	4	2.92	0.49	1.65	1.41
B119	49.1	34.6	1.42	9.2	14.6	0.63	12.2	5.2	7	77	7.1	3.3	14	4.27	4.16	1.5	1.37	2.55
B120	51.8	32.7	1.58	34	22	1.55	13.7	5.2	8.5	58	7.1	7.4	15	3.68	3.55	0.73	1.87	1.84
B121	51.5	26.6	1.94	27.3	18.8	1.45	18.9	7.8	11.1	45	10.4	4.1	25	4.01	3.99	1.24	1.25	2.72
B122	49.7	30.1	1.65	23.7	23.3	1.02	5.1	3.1	2	57	8.6	5.5	11	3.69	4.41	0.43	1.45	3.24
B123	49.1	22.2	2.21	9.2	14.2	0.65	11	5.6	5.4	57	9	6.8	12	3.83	3.13	0.88	1.18	1.87
B124	50.8	31.3	1.62	13.4	16.7	0.8	6.9	3.6	3.3	47	7.9	2.3	11	4.29	4.03	0.68	1.06	2.99
B125	50.9	28.1	1.81	52.7	28	1.88	30.3	8.3	22	105	9.9	3.9	67	3.43	4.26	1.08	1.08	3.19
B126	49.5	29.7	1.67	18.2	16.2	1.12	8.5	4.5	4	97	9.1	3.1	30	3.32	3.63	1.65	1.05	2.31
B127	48.7	30.9	1.58	52.3	36.4	1.44	16.6	6.2	10.4	56	7.6	5.2	41	3.51	3.87	0.84	1.47	2.47
B128	52.8	35.7	1.48	8.2	14.4	0.57	15.7	5.3	10.4	54	7.2	2.6	9	4.32	3.99	0.94	1.43	2.57
B129	49.2	35.6	1.38	15.3	21.4	71	4.4	2.6	1.8	82	10.4	8.2	19	4.34	4.82	1.66	1.28	3.48
B130	50	32.9	1.52	14.2	16.8	0.85	6.2	3.2	3	100	7.7	1.8	13	4.07	4.46	0.84	1.57	2.98
B131	43.6	34	1.28	15.6	13.7	1.14	9.4	3.8	5.6	36	9.5	1.3	14	3.99	4.21	0.97	1.16	3.06
B132	51.1	32.4	1.58	13.6	16.9	0.8	12	5.8	6.2	35	9.6	4.2	18	3.82	3.8	0.68	1.41	2.47
B133	51.4	29.6	1.74	24.1	30.1	0.8	7.8	4.9	2.9	73	6.8	3.2	35	3.75	3.45	0.5	1.82	1.77
B134	52.9	34.8	1.52	7.5	15.8	0.47	24.9	8.6	16.3	56	6.4	3.3	11	3.17	3.2	0.92	1.31	1.8
B135	54.3	33	1.65	30.5	26.7	1.14	10.1	4.1	6	61	8.3	2.3	15	3.81	3.51	0.68	1.01	2.44
B136	53.6	38.6	1.39	17.6	23.7	0.74	14.9	5.4	9.5	85	11.9	3.9	13	3.03	4.26	0.39	2.28	2.25
B137	47.9	32.8	1.46	10	13.1	0.76	9.3	4.3	5	34	6	7.1	22	4	3.27	0.55	1.55	1.78
B138	50.6	32.3	1.57	13.5	16.2	0.83	12.7	6.6	6.1	50	11.1	3.9	15	3.88	3.74	0.57	2.03	1.93
B139	48.1	34.7	1.39	15.5	17.1	0.91	9.9	4.1	5.8	56	7	10.4	13	4.27	3.76	1.09	1.06	2.69
B140	51.7	34.5	1.5	11.5	18	0.64	4.6	2.7	1.9	62	8.4	5.2	19	4.25	4	1.19	1.39	2.59
B141	52.2	32.2	1.62	8.8	12.3	0.72	10.6	4.9	5.7	59	7.1	2.4	13	4.24	4.22	0.72	1.59	2.67
B142	51.3	31.3	1.64	7.5	15.8	0.47	6.4	3.7	2.7	45	6.9	1.9	9	3.9	3.36	0.6	1.39	2.13
B143	51.9	35.1	1.48	12.2	21.9	0.56	9.9	5.5	4.4	46	7.8	3	15	4.19	3.54	0.58	1.74	1.9
B144	48.7	32	1.52	9	15.6	0.58	6.7	3.9	2.8	48	7.7	2.5	10	4.75	3.13	0.45	1.62	1.73
B145	50.2	33.5	1.5	6.6	12	0.55	10.9	4.8	6.1	48	8.1	4.7	8	4.4	4.43	1.1	1.84	2.67
B146	54.9	36	1.53	19.7	18.2	1.08	8.7	4	4.7	67	8.9	3.8	28	5.15	4.85	1.45	1.89	2.82
B147	51.7	39.5	1.31	11.7	19.1	0.61	8.3	4	4.3	87	8.3	3	17	4.07	2.82	1.63	1.15	1.2
B148	51	33.7	1.51	12.9	16.4	0.79	6.6	3.3	3.3	79	8.4	2.2	15	4.03	3.87	0.58	1.63	2.38
B149	47.8	30.1	1.59	8.1	13	0.62	7.6	3.5	4.1	54	6.6	3.6	8	3.66	3.31	0.74	1.54	1.77
B150	49	31	1.58	8.3	14.4	0.58	13.9	6.3	7.6	44	7.3	3	10	4.09	2.97	0.63	1.28	1.77
B151	52	34.8	1.49	18.2	13.7	1.33	16.2	5.5	10.7	68	9.9	7.3	22	4.17	4.41	1.73	0.99	3.19
B152	50	29.9	1.67	11.6	15.1	0.77	8.4	4.7	3.7	48	8.1	3.8	11	4.74	2.98	0.76	1.5	1.54
B153	52.6	32.8	1.6	10.7	17.2	0.62	6.6	3.2	3.4	75	8.9	6.7	18	4.5	4.53	0.71	1.42	3.26
B154	54.2	29	1.87	13.2	14.5	0.91	17.5	7.1	10.4	69	8.4	6.5	24	3.67	4.96	0.7	1.93	3.21
B155	49	29.4	1.67	13.2	18.1	0.73	8.4	3.8	4.6	54	7	2.9	21	4.32	3.7	0.59	1.62	2.25
B156	57.1	32.7	1.75	13.2	18.2	0.73	9.9	4.9	5	64	9.7	2.8	36	4.16	5.01	1.22	2.16	2.92
B157	49.1	28.4	1.73	22.3	14.7	1.52	11.4	4.9	6.5	81	9.4	2.2	26	3.98	4.35	0.89	1.36	3.13
B158	48.4	36.4	1.33	9.9	16.3	0.61	10.4	4.7	5.7	55	7.1	4.9	18	3.88	3.18	0.52	1.75	1.58
B159	50.6	28.6	1.77	23.3	20.7	1.13	12.2	5	7.2	102	10.3	3.8	28	3.95	3.97	0.72	1.16	2.91
B160	51.9	28.2	1.84	27.4	18.8	1.46	7.1	3.3	3.8	60	9.4	7.6	71	3.79	4.26	0.86	1.49	2.91
B161	48.6	26.9	1.81	21.1	25	0.84	12.5	6.4	6.1	80	7.4	14	24	4.17	2.31	0.39	1.22	1.18
B162	52.7	32.6	1.62	14	26.2	0.53	8.2	3.7	4.5	130	8.2	4.8	42	4.16	4.66	2.12	0.93	3.36
B163	44.1	34.1	1.29	22.9	21.1	1.09	12.3	6.6	5.7	139	9.2	1.8	18	3.49	2.55	0.7	1.57	1.01
B164	50.6	30.1	1.68	6.1	11.7	0.52	19.1	6.7	12.4	82	9.2	2	16	3.83	4.68	1.82	1.18	3.15
B165	47.5	35	1.36	8.1	14.9	0.54	11.9	5.5	6.4	72	7.8	1.9	11	4.55	3.69	0.6	1.65	2.21
B168	45.7	23.8	1.92	25.8	25.9	1	8.4	2.5	5.9	62	8.5	1	19	4.4	3.49	0.73	1.01	2.41
B169	43.7	29.4	1.49	10.4	26.5	2.5	10.4	2.6	7.8	69	8.7	3	12	5.1	4.79	1.16	1.24	3.49
B170	46.8	20	2.34	19.8	28.1	1.4	16.5	4.5	12	43	10.2	1.9	15.9	4.9	4.54	0.64	1.28	3.04
B171	50.8	26.5	1.92	74.1	38	0.5	28.3	9.3	19	56	8.9	2.7	30.3	5	4.27	0.92	1.28	2.98
B172	52.5	35.8	1.47	10	25.6	2.6	16.6	4.3	12.3	69	9.2	6.4	21.5	4.1	5.6	1.08	1.59	3.89
B173	43.9	29.9	1.47	10.3	24.5	2.4	6.8	1.8	5	61	9.2	1.5	19.2	5.2	4.34	3.09	0.97	3.33
B174	47.1	27.5	1.71	15.3	32.5	2.1	10.7	2.5	8.2	58	9.4	3	12.6	5.3	7.13	1.5	1.52	5.45
B175	44.8	33.6	1.33	11.5	32	2.8	6	1.2	4.8	76	6.6	1.1	13.5	5.3	4.5	1.2	1.19	3.3
B176	50.3	24.5	2.05	15.3	25.4	1.7	7.4	2.3	5.1	79	9.4	3.4	35.9	4.5	5.94	1.3	1.19	4.52
B177	49.1	31.2	1.57	47.4	35.8	0.8	14.4	4.7	9.7	90	15.7	4.3	52.1	4.5	6.02	4.21	1.03	4.09
B178	45.8	30.1	1.52	12.7	25	2	16.1	4.8	11.3	58	9.1	2	15.6	5.2	3.95	1.45	0.89	3.06
B179	48.3	33.9	1.42	20.1	28.1	1.4	11.9	3.5	8.4	64	10.8	3.2	35.1	5	4.89	1.14	1.5	3.38
B180	43.1	NA	1	18.5	23.3	NA	7.99	1.71	6.3	62.4	NA	1.3	NA	2.97	1.72	1.4	1.46	3.12
B181	49.2	NA	2	14.1	24.5	NA	19.89	4.26	15.6	54.3	NA	1.5	NA	3.2	1.73	0.86	1.17	3.52
B182	46.9	NA	2	18.1	23.2	NA	18.71	4.26	14.4	57.1	NA	4.7	NA	3.64	1.93	1.15	1.68	3.6
B183	48.1	NA	2	24.7	22	NA	12.45	3.54	8.9	38.1	NA	0.7	NA	4.05	1.85	1.91	1.27	3.53
B184	50.4	NA	2	61	34.8	NA	15	2.24	12.8	69.1	NA	3.6	NA	3.47	1.51	1.15	1.59	2.51
B185	49.8	NA	2	7.8	2.1	NA	3.26	-0.4	3.7	71.7	NA	5.9	NA	4.11	1.86	2.09	1.15	3.75
B186	48.6	NA	2	11.2	19.6	NA	11.58	2.45	9.1	47.2	NA	3.6	NA	3.33	1.42	0.59	1.82	2.09
B187	49.5	NA	2	13	19.7	NA	9.37	1.46	7.9	55.4	NA	5	NA	3.73	2.17	2.66	1.22	4.11
B188	48.9	NA	2	19	23.7	NA	13.85	3.3	10.6	93.9	NA	2.2	NA	3.96	2.02	1.21	1.63	3.77
B189	49.7	NA	1	27.5	24.7	NA	12.34	2.85	9.5	69	NA	4.3	NA	3.32	1.67	1.07	1.2	3.16
B190	46.8	NA	2	17.4	18	NA	12.23	1.83	10.4	68.6	NA	5.2	NA	3.49	2.2	2.61	1.29	4.19
B191	44.8	NA	2	22.2	22.3	NA	14.73	3.68	11.1	59.6	NA	2.1	NA	3.69	1.77	1.35	1.05	3.74
B192	51	NA	2	54.4	40.3	NA	11.47	3.66	7.8	34.7	NA	2.3	NA	3.73	1.69	0.84	1.51	3.19
B193	48.1	NA	2	31.3	22.5	NA	13.42	3.46	10	82.3	NA	16	NA	4.37	1.76	1.68	1.71	2.99
B194	46.9	NA	2	11.6	22.9	NA	10.51	2.25	8.3	53.6	NA	1.4	NA	3.79	2.36	2.12	1.29	4.86
B195	45.6	NA	1	21.2	28	NA	8.25	2.07	6.2	67.3	NA	0.9	NA	3.74	2.02	0.98	1.69	3.91
B196	47.3	NA	2	86.5	55.8	NA	10.26	1.92	8.3	57.4	NA	4.6	NA	3.09	2.18	4.01	0.93	4.15
B197	45.9	NA	2	28.7	28.9	NA	23.58	5.12	18.5	70.2	NA	1	NA	3.59	2.18	0.92	1.48	4.44
B198	45	NA	1	91.4	72.9	NA	0.95	-3.52	4.5	82.5	NA	5.2	NA	3.65	2.35	19.65	0.92	2.98
B199	46.3	NA	2	56.5	36.1	NA	8.15	2.37	5.8	77.3	NA	5.3	NA	3.52	1.67	1.56	0.98	3.3
B200	47.2	NA	2	12.3	17.3	NA	11.36	2.81	8.6	58.8	NA	1.3	NA	3.55	1.56	0.44	1.71	2.66
B201	43.7	NA	2	11	23.6	NA	11.14	1.71	9.4	58.7	NA	2.9	NA	3.48	1.94	0.87	1.66	3.75
B202	49.1	NA	1	16.5	23.7	NA	19.47	4.97	14.5	96.6	NA	2	NA	3.9	1.68	0.83	1.65	2.93
B203	52	NA	2	77.4	44.5	NA	10.31	2.4	7.9	68.2	NA	20	NA	3.69	2.03	4.61	1.26	3.23
B204	47.3	NA	2	19.6	25.9	NA	8.6	2.37	6.2	37.3	NA	3.9	NA	4.44	1.62	1.3	1.75	2.65
B205	45.5	NA	2	14.2	22.5	NA	10.11	2.62	7.5	71.7	NA	2.9	NA	3.65	1.63	0.86	1.35	2.97
B206	48	NA	1	7.2	17.7	NA	13.71	2.64	11.1	43.9	NA	2.7	NA	3.49	1.95	0.89	1.29	4.08
B207	54.3	NA	2	26.4	36.7	NA	9.89	2.6	7.3	90.4	NA	3.5	NA	3.74	1.77	2.36	2.06	2.59
B208	47.3	NA	2	9.4	19.4	NA	14.33	3.1	11.2	45	NA	3.3	NA	3.1	1.95	1.29	2.41	2.79
B209	44.8	NA	2	47.7	32.5	NA	11.35	2.78	8.6	104.8	NA	2.3	NA	3.42	1.73	1.26	1.38	3.42
B210	45.7	NA	1	32.9	27.6	NA	22.06	5.93	16.1	62	NA	2.4	NA	2.86	1.65	1.71	1.02	3.14
B211	45.4	NA	1	21.1	22.4	NA	17.29	3.97	13.3	48.7	NA	4.7	NA	4.18	2.02	0.64	2.44	3.08
B212	44.5	NA	2	20.8	23.6	NA	12.5	3.11	9.4	37.4	NA	1.1	NA	3.94	1.97	0.83	1.55	3.91
B213	50.2	NA	2	25.5	32	NA	14.69	3.92	10.8	50	NA	1.6	NA	3.6	1.87	0.82	2.13	3.06
B214	52.6	NA	2	13.9	20.8	NA	17.03	5.6	11.4	55.4	NA	1.2	NA	3.45	1.21	0.49	1.47	1.9
B215	48.6	NA	1	8.9	14.9	NA	6.52	1.13	5.4	60.5	NA	4.9	NA	4.2	1.72	1.35	1.43	3.27
B216	41.7	NA	1	16.6	21.9	NA	8.21	1.59	6.6	59.4	NA	2	NA	3.78	2	0.95	1.59	3.77
B217	48.6	NA	2	48.3	33.3	NA	9.14	2.34	6.8	54	NA	4.4	NA	3.96	1.76	1.45	1.23	3.58
B218	47.5	NA	2	24.2	20.6	NA	15.8	3.21	12.6	41.8	NA	0.7	NA	3.94	1.99	1.59	1.47	3.82
B219	39.1	NA	1	10.8	32	NA	9.91	2.08	7.8	54.6	NA	2.3	NA	3.02	1.88	2.38	1.28	3.37
B220	51.1	NA	2	29.3	31.6	NA	19.3	4.75	14.6	56.9	NA	2.6	NA	4.47	2.03	2.14	1.5	3.72
B221	50.9	NA	2	14.5	19.2	NA	11.17	2.25	8.9	61.5	NA	9.1	NA	3.97	2.15	1.17	1.64	4.06
B223	47.2	NA	2	30.4	36.4	NA	31.59	6.91	24.7	71.9	NA	2.9	NA	3.22	1.9	1.17	2.07	3.13
B224	40.8	NA	2	11.7	28.7	NA	9.22	1.99	7.2	67	NA	2.3	NA	3.22	1.69	1.44	1.56	3.07
B225	47.8	NA	2	24.9	25	NA	15.43	3.53	11.9	54.4	NA	3.1	NA	4.44	2.15	1.45	1.81	3.89
B226	47.5	NA	1	12.7	25.9	NA	8.68	1.96	6.7	71.8	NA	4	NA	4.1	1.61	0.78	2.01	2.55
B227	49	NA	2	39.5	28.8	NA	9.89	1.88	8	84.5	NA	1.4	NA	3.27	1.51	3.19	1	2.52
B228	48.6	NA	2	21.9	26.9	NA	21.05	5.88	15.2	55.4	NA	4	NA	3.48	1.59	1.7	1.62	2.6
B229	49.7	NA	2	24.7	24.3	NA	18.44	4.45	14	72.6	NA	1.9	NA	3.3	1.68	1.03	1.49	3.14
B230	47.5	NA	1	16.2	21.1	NA	10.2	1.42	8.8	74.8	NA	2.7	NA	3.13	1.86	1.74	1.3	3.43
B231	50.2	NA	2	35.8	26.7	NA	14.85	2.43	12.4	59.8	NA	20.3	NA	4.37	1.75	2.77	1.14	2.84
B232	46.6	NA	1	14.1	19.2	NA	13.9	2.67	11.2	53.9	NA	3.8	NA	3.34	2.06	1.36	1.47	3.75
B233	48.1	NA	2	16.5	24.5	NA	13.77	3.56	10.2	49.7	NA	1.4	NA	3.61	1.22	0.74	1.37	2
B234	51.6	NA	2	35.8	30.1	NA	11.32	2.97	8.3	52.8	NA	3.2	NA	4	1.75	0.92	1.5	3.28
B235	51.2	NA	2	11.6	17.8	NA	15.39	2.88	12.5	39.8	NA	2	NA	3.25	2	2.03	1.17	3.92
B236	41.7	NA	1	13.6	21.6	NA	6.65	1.55	5.1	75.9	NA	46.2	NA	3.46	1.27	1.46	0.94	2.28
B237	47.3	NA	2	29.7	24.6	NA	14.93	3.16	11.8	77.4	NA	8.2	NA	3.1	1.51	3.07	1.29	2.2
B238	50.1	NA	2	32.5	24.3	NA	13.77	2.39	11.4	70	NA	1.9	NA	7.08	2.4	2.64	1.22	4.76
B239	31.6	NA	1	17.7	24.2	NA	40.81	13.2	27.6	87.6	NA	3.8	NA	5.11	3	0.96	1.9	6.12
B240	50	NA	2	25	20.8	NA	11.98	2.55	9.4	54.4	NA	5.7	NA	2.94	2.08	2.19	1.3	3.95
B241	46.4	NA	2	33.6	22.9	NA	33.67	7.5	26.2	62.2	NA	1.4	NA	3.36	1.71	1.81	1.18	3.02
B242	44.8	NA	1	16.2	29.3	NA	17.72	4.55	13.2	63.4	NA	14.7	NA	4	1.51	1.24	1.36	2.54
B243	48.1	NA	1	16.4	24.2	NA	9.32	2.84	6.5	56.8	NA	3	NA	3.47	1.35	1.09	1.58	1.95
B244	45.2	NA	2	17.7	17.2	NA	11.01	1.79	9.2	52.4	NA	2	NA	4.04	1.84	1.71	1.68	3.11
B245	49.6	NA	2	12.8	18.8	NA	11.72	2.5	9.2	49.8	NA	5.7	NA	4.14	1.37	0.74	1.93	1.94
B246	50.3	NA	1	20.2	26.8	NA	30.79	7.6	23.2	57.8	NA	1.4	NA	3.12	1.13	1.34	1.07	1.76
B247	50.1	NA	2	31.5	21.3	NA	14.38	4.15	10.2	69.5	NA	2.4	NA	3.02	1.35	1.19	1.51	2.13
B248	49.2	NA	2	70.3	38.2	NA	41.1	8.5	32.6	66.3	NA	9.7	NA	3.2	1.87	2.81	1.35	3.22
B249	47.2	NA	2	23.5	19.5	NA	14.62	3.66	11	57.8	NA	1.4	NA	3.43	1.62	1.25	1.33	2.97
B250	46.5	NA	2	21.3	23.5	NA	18.88	4.93	13.9	63.7	NA	7.6	NA	4.93	1.8	0.9	1.87	2.98
B251	49.8	NA	2	67.6	53.4	NA	13.68	3.98	9.7	96.2	NA	23.1	NA	3.75	1.47	2.45	1.24	2.4
B252	47	NA	1	11.6	18.8	NA	24.15	6.01	18.1	50.5	NA	1	NA	3.97	1.5	0.97	1.71	2.33
B253	49.6	NA	2	17.4	13.8	NA	13.04	3.35	9.7	65.3	NA	1.7	NA	3.64	1.43	1.12	1.45	2.38
B254	45.3	NA	1	11.3	22.8	NA	14.04	3.54	10.5	47	NA	1.9	NA	3.9	1.86	0.75	2.18	2.82
B255	45.4	NA	2	21.5	20.6	NA	16.13	3.97	12.2	36	NA	4	NA	3.27	1.93	0.58	1.99	3.43
B256	46.2	NA	2	66.3	34.9	NA	9.94	3.34	6.6	59.1	NA	9.3	NA	3.06	1.27	0.44	1.72	1.81
B257	49.9	NA	2	14.6	21.8	NA	6.08	1.62	4.5	49.7	NA	3.9	NA	3.88	1.67	0.75	1.42	3.13
B258	44.3	NA	1	12.3	18.7	NA	14.69	3.61	11.1	63.2	NA	2.1	NA	3.57	2.04	1.17	1.23	4.15
B259	45.9	NA	2	21.9	19.1	NA	17	4.29	12.7	48.7	NA	2.9	NA	3.96	2.36	1.53	1.44	4.73
B260	47.8	NA	1	29.8	24.8	NA	15.3	3.85	11.4	66.7	NA	2.1	NA	3.85	2.13	1.55	1.36	4.22
B261	47.3	31.7	1.49	26.8	22.6	1.19	17.1	6.5	10.6	53	8.5	13	20	3.96	3.67	0.65	1.45	2.38
B262	47.3	32.6	1.45	36.2	24.9	1.45	11.8	4.5	7.3	69	8.8	2.4	17	4.72	4.34	0.99	1.28	3.08
B263	51.4	29.1	1.77	15.5	18.8	0.82	9.9	4.5	5.4	51	9.3	5.2	12	3.96	3.93	0.94	1.77	2.14
B265	49.3	26.7	1.85	31.9	28.2	1.13	15.2	6.4	8.8	80	8.4	8	19	4.36	3.48	0.88	1.06	2.42
B266	56.7	34.8	1.63	6.9	16	0.43	42.3	13.2	29.1	78	10.7	2.8	19	3.95	3.97	0.72	2.18	2.03
B267	45.8	35.2	1.3	20.7	16.6	1.25	9.2	3.5	5.7	75	5.9	9.2	11	4.82	3.51	0.58	0.99	2.68
B268	49	30.1	1.63	7.4	12.8	0.58	32.7	11.2	21.5	58	7.2	2.4	12	4.57	3.36	0.59	1.5	2.06
B269	44.3	33.6	1.32	18.9	19	0.99	6.4	2.8	3.6	68	7	3.2	25	4.38	4.76	1.26	2.01	2.9
B270	54.7	33	1.66	11.7	16.2	0.72	19.2	7.8	11.4	106	8.6	12.3	14	3.81	2.28	1.08	1.15	0.95
B271	49.8	28.2	1.77	27.9	71.7	0.39	23.9	9	14.9	108	5	6.1	16	3.84	3.97	0.45	1.97	2.45
B272	52	27.4	1.9	12.7	18.1	0.7	9.8	4.2	5.6	63	7.6	2.2	11	3.64	3.68	0.56	1.81	2.15
B273	49.9	36.8	1.36	10.9	15.2	0.72	6	2.6	3.4	58	5.4	11.5	9	4.05	3.76	0.48	1.43	2.52
B274	48.6	38	1.28	26.9	25.2	1.07	4.8	2.1	2.7	62	8.4	16.4	15	4.22	4.23	0.87	1.48	2.9
B275	52.2	30.1	1.73	25.1	27.7	0.91	14.2	6.2	8	116	7.2	1.8	15	3.64	3.67	0.56	1.61	2.23
B276	52.2	31.2	1.67	9	17.8	0.51	7.5	3.5	4	62	9.5	9.2	14	4.51	3.74	0.95	1.5	2.24
B277	51.8	34.5	1.5	10.7	16	0.67	14.4	6.5	7.9	59	9.2	2.3	16	3.97	4.52	0.84	1.66	2.99
B278	53.6	31.2	1.72	15.7	20	0.79	15.9	5.9	10	67	6.7	2.8	17	4.64	4.23	0.88	1.48	2.88
B279	48.2	32.2	1.5	17.3	24.8	0.7	12	5.3	6.7	69	4.8	2.8	11	3.34	3.57	1.95	1.33	1.82
B280	48.1	31.6	1.52	15	20.4	0.74	7.2	3.2	4	75	9.1	2.8	18	4.09	4.59	0.98	1.39	3.22
B281	49.5	29.1	1.7	17	18.2	0.93	17.2	6.9	10.3	75	7.8	4	15	4.16	3.52	0.49	1.5	2.17
B282	52	26.7	1.95	12.1	18.2	0.66	21.8	7.5	14.3	82	7.5	6.4	16	3.84	3.72	1.4	1.06	2.56
B283	48.4	27.5	1.76	14	14.3	0.98	15.1	6	9.1	79	9.6	4	14	4.44	3.51	0.69	1.89	1.84
B284	51.8	24.9	2.08	16.8	21.7	0.77	14	6	8	63	6.9	1.3	26	4.2	3.75	1.63	1.82	1.72
B285	49.4	32.5	1.52	9.9	15.1	0.66	17.6	6.4	11.2	82	7.9	4.4	13	4.2	3.79	0.83	1.18	2.64
B286	52.2	27.9	1.87	8.5	14.7	0.58	9	4.3	4.7	98	5.4	3.6	12	4.12	3.94	1.17	1.41	2.48
B288	50.2	27.6	1.82	5.8	13.4	0.43	9.4	4.8	4.6	43	5.8	8.5	7	4.13	2.95	0.35	1.63	1.56
B289	47.5	27.9	1.7	15.5	16.9	0.92	9.2	3.9	5.3	73	7.6	7.8	12	3.96	4.52	0.87	1.76	2.78
B290	47.2	27	1.75	19.1	17.7	1.08	10.2	3.9	6.3	41	5	2.2	9	4.23	3.84	0.97	1.43	2.39
B291	48	33	1.45	3.9	11.3	0.35	4.5	2.6	1.9	92	7.6	2.2	20	4.34	3.77	1.16	0.95	2.8
B292	50.7	28.1	1.8	7.3	12	0.61	14.8	5.8	9	61	8.4	9.2	14	3.87	4.12	0.77	2.02	2.17
B293	52.4	34.4	1.52	13.9	18.2	0.76	10.5	3.7	6.8	60	9.9	7.7	12	3.79	3.52	0.79	1.18	2.27
B296	55	27.4	2.01	7.5	11.7	0.64	14.3	5	9.3	83	6.3	6.2	12	3.71	4.28	1	1.59	2.59
B297	48	30.9	1.55	16.4	16.6	0.99	6.8	3.3	3.5	56	8.9	3	15	4.64	5.26	1.04	1.48	3.72
B298	50.9	25.4	2	21	32.7	0.64	10.4	4.4	6	115	6.8	2.6	12	4.05	3.85	1.26	1.56	2.31
B299	51.9	29.6	1.75	10.7	13.1	0.82	8.7	3.7	5	60	7.1	4.3	11	4.04	5.22	0.91	2.11	3.15
B301	48.3	29.5	1.64	10.1	14.9	0.68	12.7	4.7	8	57	5.8	2.7	13	4.38	4.96	1.11	1.12	3.87
B302	50.7	31	1.64	12.8	16.8	0.76	9.6	3.9	5.7	91	7.6	6.1	13	4.54	4.85	0.98	1.41	3.49
B304	47.3	26.8	1.76	13.1	28.8	2.2	8	2.5	5.5	53	6.8	5	9.2	4.8	4.2	1.3	1.21	2.8
B305	47.2	25.9	1.82	11.3	26.5	2.3	9.7	3.1	6.6	54	8.3	6.5	7.7	4.4	4.32	0.8	1.65	2.25
B307	45.1	20.4	2.21	12.2	29.9	2.5	9.1	2.4	6.7	51	9.6	4.4	9.1	4.8	4.19	1.42	1.27	2.68
B308	47.5	24.4	1.95	11.5	27.2	2.4	10.4	3.5	6.9	51	8.4	2.4	15.1	5.6	3.89	0.48	1.17	2.55
B309	43.2	25.5	1.69	16.2	32.8	2	11.7	2.7	9	61	6	4	9	4.6	7.18	0.65	1.92	5.06
B310	48.3	26.2	1.84	17.7	33.3	1.9	15.4	3.8	11.6	60	10.6	2	14.4	4.6	5.87	0.84	1.6	4.08
B311	45.2	26.4	1.71	29.7	43.3	1.5	6.7	1.6	5.1	47	8	2	14.5	5.1	4.45	0.7	1.08	3.23
B312	44.4	28.2	1.57	16.1	27.5	1.7	25.6	8	17.6	42	7.8	0.8	11.1	5.5	4.54	0.58	1.17	3.1
B313	47.9	27.3	1.75	24.3	30.3	1.2	10.7	3.1	7.6	53	9.5	5.2	16.9	5.2	4.5	2.05	1.01	3.26
B314	44	30.5	1.44	41.3	40.4	1	13.2	2.9	10.3	76	11.4	1.5	39.5	5.2	5.89	1.71	1.37	4.38
B315	44.3	25.7	1.72	24.6	30.1	1.2	13.2	2.1	11.1	54	7.9	4.6	24.2	4.5	6.3	3.13	1.92	4.21
B316	45.8	25.5	1.8	16.4	30.2	1.8	10.1	2.4	7.7	50	7.8	1.3	13.1	5.2	4.53	0.79	1.3	3.13
B317	48.7	32	1.52	16.3	30.4	1.9	14.6	3.4	11.2	61	10.6	2.7	25.3	5.2	5.91	2.71	1.13	4.04
B318	45.3	33.4	1.36	14	22	NA	8.9	3.8	5.1	59	NA	2	12	2.13	4.04	0.9	2.04	2.12
B319	45.8	31.7	1.44	45	36	NA	3.9	1.7	2.2	91	NA	0	100	3.23	4.97	1.43	1.82	3.07
B320	43.5	27.9	1.56	28	26	NA	5.9	2.5	3.4	78	NA	1.8	20	2.71	4.34	0.39	1.66	2.72
B321	48	31.9	1.5	16	29	NA	10.8	5.5	5.3	67	NA	9	11	2.32	4.21	0.6	1.56	2.69
B322	47.6	29.7	1.6	16	23	NA	8.5	3	5.5	70	NA	3.4	18	2.04	5.05	0.5	2.12	3.1
B323	43.8	37.9	1.16	12	20	NA	3.4	1.3	2.1	81	NA	61.5	29	1.91	3.57	0.96	1.2	2.18
B324	42.5	34.9	1.22	16	22	NA	9	2.3	6.7	69	NA	2	15	2.1	4.36	0.85	1.43	3.06
B325	37.8	36.9	1.02	17	19	NA	4.6	1.8	2.8	76	NA	22	34	1.82	5.48	1.53	1.19	3.89
B326	42.7	35.6	1.2	39	42	NA	11.4	6.9	4.5	146	NA	12.2	38	3.07	3.37	1	1.42	1.87
B327	49.7	35.3	1.41	11	21	NA	11.4	4.5	6.9	82	NA	0.8	21	2.05	4.97	1.19	0.97	3.74
B328	43.2	26.3	1.64	18	25	NA	16.1	4.8	11.3	53	NA	3.4	23	2.44	4.72	1.29	1.89	2.58
B329	45.7	28.9	1.58	27	28	NA	10.9	3.8	7.1	73	NA	4	25	2.7	4.08	1.14	1.35	2.77
B330	47.7	33.2	1.44	58	34	NA	6.5	2.9	3.6	100	NA	2.2	66	2.08	4.56	1.22	1.31	3.24
B331	46.4	34.8	1.33	53	70	NA	8.3	3.2	5.1	58	NA	1.3	68	2.88	4.3	1.58	1.41	2.64
B332	47.8	30.7	1.56	21	25	NA	7.3	3	4.3	91	NA	9.2	26	2.15	5.32	1.14	1.78	3.47
B333	45.2	35.6	1.27	20	25	NA	10.2	3	6.6	60	NA	16.7	15	2.94	4.77	0.78	1.67	3.06
B334	45.5	34.8	1.31	16	22	NA	8.6	3.9	4.7	68	NA	1.9	21	3.17	5.08	1.69	1.07	3.8
B335	42.3	31.3	1.35	42	44	NA	9.4	2.7	6.7	95	NA	31.5	42	2.64	6.1	2.63	1.96	4.03
B338	44.8	31.7	1.41	16	24	NA	8.9	2.9	6	122	NA	1	15	1.86	3.03	0.81	1.36	1.57
B340	43.2	29.4	1.47	27	32	NA	8.2	2.4	5.8	76	NA	1.8	20	2.9	5.61	0.99	1.68	3.86
B342	48.1	33.6	1.43	19	30	NA	24.1	7.8	16.3	59	NA	1.5	23	2.5	5	0.82	1.99	3.44
B343	47	28.2	1.67	38	27	NA	13	4.8	8.2	107	NA	9	51	2.8	5.13	1.15	1.34	3.73
B344	45.7	36.1	1.27	34	41	NA	9	4.6	4.4	559	NA	13.3	98	3.94	5.87	4.88	1.24	3.32
B345	44.9	26.3	1.71	43	27	NA	7.9	2.9	5	89	NA	12.3	38	3.97	5.01	4.51	1.16	2.8
B346	45.1	28.9	1.56	22	44	NA	22.8	6.6	16.2	82	NA	12.2	48	2.76	4.38	1.01	1.57	3.04
B347	43.2	29.7	1.45	24	35	NA	14.2	5.4	8.8	83	NA	2.3	23	3.4	4	1.91	1.35	3.15
B348	46.2	38.2	1.21	21	24	NA	5.2	2.3	2.9	69	NA	0.2	18	2.69	5.91	0.99	1.38	4.4
B349	40.3	39	1.03	46	38	NA	2.6	1.3	1.3	101	NA	9.3	74	4.33	6.52	7.5	1.08	3.99
B350	42.1	28.6	1.47	30	35	NA	5.8	1.8	4	77	NA	13.4	27	2.83	4.08	1.02	1.48	2.64
B351	39	27.1	1.44	19	39	NA	13.1	4.3	8.8	52	NA	29.5	67	4.56	4.04	2.25	1.38	2.34
B352	41.9	26.9	1.56	13	16	NA	3.4	3	0.4	55	NA	54.1	18	5.53	4.03	2.78	1.12	2.24
B353	41.8	32.2	1.3	15	22	NA	7.4	1.5	5.9	82	NA	1.1	17	2.51	5.63	1.97	1.37	4.11
B354	46.6	23.8	1.96	41	38	NA	10.2	3.3	6.9	59	NA	12.9	58	1.86	4.43	0.79	2.15	2.32
B355	43.7	34.4	1.27	18	18	NA	7	3.1	3.9	87	NA	2.3	15	2.57	3.57	0.51	1.72	1.92
B356	47	33.6	1.4	18	23	NA	20.5	9.2	11.3	43	NA	2.4	22	2.9	4.02	0.46	1.89	2.37
B357	45	33.6	1.34	21	21	NA	8.2	3.9	4.3	96	NA	9.8	42	3.58	4.42	0.52	1.73	2.96
B358	41.6	37.2	1.12	12	14	NA	5.8	1.7	4.1	45	NA	10.9	16	3.66	4.37	3.88	1.29	2.35
B359	44.7	28.9	1.55	22	21	NA	14.2	3.4	10.8	91	NA	3.1	29	7.43	5.24	2.78	1.23	3.62
B360	40.2	31.8	1.26	16	18	NA	5.6	1.6	4	36	NA	38.5	13	3.1	4.72	2.1	1.37	3.05
B361	46.1	34.5	1.34	8	17	NA	10.3	2.7	7.6	65	NA	10.1	17	2.9	5.32	0.9	1.48	3.83
B362	42	25	1.68	21	22	NA	9.2	2.9	6.3	75	NA	6.8	15	3.16	3.9	0.76	1.41	2.48
B363	38.4	31.6	1.22	10	22	NA	3.7	1.3	2.4	101	NA	11	17	4.25	4.46	0.99	1.67	2.79
B364	42.5	41.1	1.03	15	23	NA	8	3.8	4.2	66	NA	2.9	14	2.71	3.26	0.5	1.52	1.87
B365	45.4	32.6	1.39	17	20	NA	12	5.3	6.7	57	NA	2.3	19	2.64	3.77	1.14	1.24	2.54
B366	43.3	33.1	1.31	15	21	NA	7.2	1.6	5.6	63	NA	0.4	19	3.36	4.01	1.47	1.43	3.2
B367	45.8	26.7	1.72	73	84	NA	8.5	3.6	4.9	63	NA	12.6	12	4.48	5.29	1.14	1.23	3.98
B368	44.8	32.8	1.37	15	21	NA	10.1	2.9	7.2	98	NA	9.2	19	2.99	5.21	1.01	2.49	2.82
B369	45.9	31.6	1.45	17	18	NA	8	3.4	4.6	86	NA	3	18	2.82	4.73	1.12	1.56	2.89
B370	36.9	25.3	1.46	27	22	NA	7.9	2.2	5.7	65	NA	7.2	24	8.36	4.66	2.69	1.66	2.49
B371	47.5	28.1	1.69	16.8	24	0.7	12.7	4.8	7.9	82	3.6	2.6	9	4.2	3.08	0.76	1.8	1.39
B372	52.9	27.3	1.94	12.4	22.5	0.55	20	6.7	13.3	77	9.2	2.6	10	4.29	2.87	0.67	1.55	1.44
B373	46.7	25.9	1.8	13.1	19.6	0.67	12.9	4.6	8.3	60	9.3	3.1	13	4.57	2.99	0.83	1.44	1.64
B374	53	26.8	1.98	14.4	19.5	0.74	14.8	5.8	9	86	7.9	1.7	15	4.5	3.29	1.01	1.26	1.98
B375	49.7	32.6	1.52	11.5	13.4	0.86	8.3	4.3	4	66	7.6	3.3	11	4.81	3.5	0.53	1.8	1.79
B376	50.2	28.9	1.74	25.9	22.7	1.14	7.4	2.9	4.5	70	7.9	2.1	17	4.19	3.01	0.95	1.01	1.98
B377	48	40	1.2	32.7	32.1	1.02	6.4	2.7	3.7	71	8.8	3.4	23	4.45	4.49	1.87	1.33	3.05
B378	49.3	26.6	1.85	31.4	37.3	0.84	7.6	3.2	4.4	67	8.9	0.9	20	4.5	4.15	1.13	1.55	2.56
B380	50.6	31.7	1.6	8.8	16.8	0.52	7.7	2.9	4.8	84	8.3	1.9	14	4.99	4.16	1.27	1.47	2.87
B381	47.3	28.8	1.64	12.9	19.4	0.66	9.3	4.4	4.9	40	8.3	7.2	11	4.21	2.79	0.49	1.39	1.49
B383	49.8	27.1	1.84	18	20.8	0.87	15.5	5.7	9.8	67	6.6	2.4	17	4.43	3.1	0.92	1.23	1.82
B384	48.7	28.1	1.73	9.6	14.9	0.64	8.7	3.4	5.3	75	8	3	22	4.48	3.69	1.7	1.31	2.17
B385	50.7	26.7	1.9	9.8	21.9	0.45	34.2	9.8	24.4	52	10.1	2.3	15	4.8	4.13	1.4	1.54	2.54
B386	46.7	28.4	1.64	10.1	14	0.72	8.8	4	4.8	76	6.1	3.8	14	4.39	4.3	1.71	2.05	2.23
B387	48	30.7	1.56	10	15.7	0.64	4.3	2	2.3	64	7.1	2.6	13	4.58	3.71	1.07	1.09	2.46
B388	49.4	29.9	1.65	15.5	22.2	0.7	22.4	8.1	14.3	40	5.4	3.4	12	4.13	3.76	0.93	1.51	2.28
B389	49.7	31.3	1.59	10.2	16.1	0.63	11.1	4.4	6.7	91	7.3	2.6	22	4.61	3.4	0.68	1.13	2.31
B390	46.1	27.3	1.69	22.3	26.4	0.84	11.5	4.8	6.7	48	7.3	6.6	13	4.49	3.72	0.97	1.56	2.26
B392	46.2	29.8	1.55	9.6	17.5	0.55	7.2	3.4	3.8	55	6.4	7.9	12	4.38	2.95	1.93	0.85	1.75
B393	47.3	30	1.58	12.7	21	0.6	5	2.6	2.4	75	10.5	5.1	15	4.78	3.61	0.56	1.51	2.23
B394	50.8	33.4	1.52	22.8	74.3	0.31	10.3	4.5	5.8	70	7.7	4.4	14	4.56	3.13	0.6	1.26	1.93
B395	44.7	29.4	1.52	24.7	20	1.24	13.7	4.7	9	101	6.7	2.7	10	4.8	3.96	0.61	1.49	2.66
B396	49.2	26.6	1.85	15.3	19.5	0.78	8.3	3.3	5	79	8.8	2.2	18	4.66	4.15	0.77	1.58	2.67
B397	51.2	27.9	1.84	15.3	19.7	0.78	6.8	3.1	3.7	94	10.5	4	29	4.51	3.1	0.96	1.22	1.98
B398	49.7	31.1	1.6	8.6	19.2	0.45	13	5.1	7.9	51	6.9	3	17	4.64	3.21	0.73	1.54	1.69
B399	50.5	29.9	1.69	8.9	13.4	0.66	11	4.2	6.8	42	6.1	3.6	19	4.77	3.6	0.82	1.64	2.06
B401	49.6	30.7	1.62	14	19.6	0.71	11	4.7	6.3	92	10.4	4.7	37	4.59	3.31	0.63	1.67	1.76
B402	49.2	28.5	1.73	11.5	19.8	0.58	7.7	3.2	4.5	61	7.1	10.6	22	4.72	3.28	0.93	1.08	2.18
B403	NA	NA	NA	NA	NA	NA	NA	NA	NA	NA	NA	NA	NA	NA	NA	NA	NA	NA
B404	51.6	25.2	2.05	13	16.2	0.8	19.4	7.1	12.3	64	5	3.7	16	4.75	4.15	0.98	1.45	2.78
B405	50	30	1.67	9.5	15.5	0.61	14.1	5.4	8.7	88	6.4	7.5	13	4.24	3.6	0.65	1.66	2.07
B406	46.8	29.2	1.6	12.1	14.2	0.85	7.8	3.4	4.4	46	7	3.3	10	4.69	3.72	0.65	1.66	2.23
B408	NA	NA	NA	NA	NA	NA	NA	NA	NA	NA	NA	NA	NA	NA	NA	NA	NA	NA
B409	NA	NA	NA	NA	NA	NA	NA	NA	NA	NA	NA	NA	NA	NA	NA	NA	NA	NA
B410	49.5	27.9	1.77	16.1	18.9	0.85	20.3	7	13.3	67	7.7	1.7	17	4.68	4.26	0.99	1.71	2.63
B411	49.9	29.4	1.7	6.5	11.6	0.56	6.6	2.7	3.9	50	6.5	4	9	4.7	2.83	0.73	0.95	1.93
B412	NA	NA	NA	NA	NA	NA	NA	NA	NA	NA	NA	NA	NA	NA	NA	NA	NA	NA
B413	NA	NA	NA	NA	NA	NA	NA	NA	NA	NA	NA	NA	NA	NA	NA	NA	NA	NA
B414	48.7	33.5	1.45	12.4	17.6	0.7	18.7	5.1	13.6	76	7.3	3.4	23	4.75	4.24	1.08	0.77	3.42
B415	48.3	26.9	1.8	42.4	31.6	1.34	11.4	4.5	6.9	84	7.7	5	38	5.26	3.6	0.9	1.29	2.31
B416	47.6	30.7	1.55	15.4	18.3	0.84	12.2	4.8	7.4	80	7	3.1	17	5.4	2.88	0.67	1.32	1.71
B417	NA	NA	NA	NA	NA	NA	NA	NA	NA	NA	NA	NA	NA	NA	NA	NA	NA	NA
B418	NA	NA	NA	NA	NA	NA	NA	NA	NA	NA	NA	NA	NA	NA	NA	NA	NA	NA
B420	48.6	26.3	1.85	7.6	13.8	0.55	14.7	6.7	8	51	6.2	2.7	12	4.6	4.05	0.75	1.4	2.79
B421	45.2	23.1	1.96	23.9	24.5	1	7.4	2.3	5.1	82	6.6	2.2	35.8	5.5	5.06	1.5	1.13	3.63
B422	47.9	25.5	1.88	22.5	30.3	1.3	12.1	2.8	9.3	57	10	2.7	14.1	4.9	4.77	0.8	1.69	3.01
B423	52.9	25.2	2.1	39.1	36.7	0.9	19.6	5.4	14.2	74	6.6	2.6	25.4	5.4	3.87	1.2	1.24	2.51
B424	48.7	24.9	1.96	8.7	24.6	2.8	17.6	5.3	12.3	51	6.8	0.7	11.3	5.8	4.01	0.57	1.38	2.54
B425	48.1	24.4	1.97	16.2	32.7	2	6.2	1.5	4.7	68	10.1	4.6	37	5.2	4.93	1.25	1.15	3.52
B426	47.4	24.3	1.95	21.5	27.9	1.3	19.4	5.1	14.3	75	10	1.1	90.7	5.2	5.94	4.05	1.13	4.77
B427	49.9	26.5	1.88	170.5	107.6	0.6	12.4	3.7	8.7	74	15.1	5.6	129.6	5	5.19	5.23	0.86	4.24
B428	46.2	24.8	1.86	28.7	35.7	1.2	13.4	3.6	9.8	63	7	2.4	25.6	4.7	4.81	1.36	1.4	3.25
B429	47.2	26.1	1.81	15.9	28.6	1.8	8.4	2.1	6.3	71	13.2	7.6	36.3	4.7	6.04	5.74	1.01	4.57
B430	45.4	26.9	1.69	21.2	30.9	1.5	6.7	1.9	4.8	45	9.8	4.1	29.4	5.4	3.82	1.67	1.04	2.5
B431	45.5	23.6	1.93	7	18.3	2.6	9.7	3.2	6.5	57	6.3	5.1	9.9	4.4	3.67	0.79	1.25	2.29
B432	44.9	29.2	1.54	9.7	23.3	2.4	9.8	2.6	7.2	57	6.5	5.3	16.3	4.5	4.73	1.35	1.84	2.6
B433	46.2	28.6	1.62	19.4	25.5	1.3	13.9	3.7	10.2	87	10.8	3	46.6	6.5	5.88	3.54	1.06	4.29
B434	45.7	21.6	2.12	11	27.2	2.5	15.3	3.6	11.7	74	8.2	0.8	9.4	4.3	5.42	0.93	1.22	4.07
B435	40.5	30.3	1.34	16	32	0.5	11	3.6	7.4	79	NA	3	18	5.28	4.66	1.25	1.59	2.87
B436	50.6	35.1	1.44	32	34	0.94	23.8	6.1	17.7	89	NA	4.1	65	5.24	6.91	2.41	1.41	4.92
B437	45.3	29.6	1.53	33	30	1.1	13.6	3.7	9.9	88	NA	5	24	5.53	4.92	1.57	1.58	3.07
B438	41.9	27.8	1.51	15	29	0.52	11.4	3.6	7.8	119	NA	3.1	55	4.23	4.09	0.87	1.56	2.37
B439	46.3	47.4	0.98	38	60	0.63	6.1	2.3	3.8	98	NA	7.8	107	5.25	5.17	9.27	1.44	2.07
B440	50.3	32.7	1.52	32	31	1.03	18.3	5.5	12.8	78	NA	1.5	16	5.17	5.33	1.36	1.43	3.87
B441	50.4	30.8	1.64	26	25	1.04	16.5	5.9	10.6	115	NA	2.4	66	4.55	5	1.46	1.34	3.8
B442	48.7	32.1	1.52	33	35	0.94	9.5	2.8	6.7	78	NA	2.4	24	4.98	4.93	1.64	1.32	3.57
B443	48.6	33.2	1.46	18	24	0.75	13.6	3.3	10.3	81	NA	2	24	4.48	5.05	1.08	1.72	3.04
B444	44.1	33	1.34	20	39	0.51	8.7	2.2	6.5	90	NA	10.2	60	4.63	6	2.21	1.54	4.55
B445	49.3	25.3	1.96	88	55	1.6	18	5.6	12.4	141	NA	5.9	233	4.96	6.83	4.07	1.5	4.53
B446	50.8	28.3	1.8	56	32	1.75	20.2	7.1	13.1	142	NA	0.9	46	4.49	5.29	1.75	1.11	4.35
B447	47.8	33.6	1.42	33	30	1.1	22.8	7.2	15.6	69	NA	2.5	128	5.28	6.26	1.56	2.41	3.66
B448	44	33.5	1.31	18	30	0.6	14.5	4.3	10.2	64	NA	1.3	12	4.63	4.54	0.86	1.47	2.75
B449	49.2	34.6	1.42	37	33	1.12	15.1	5.1	10	105	NA	3.5	38	5.21	5.88	3.59	1.16	3.14
B450	48	26.8	1.79	26	29	0.9	14.4	6.4	8	115	NA	2.22	11	4.78	3.46	0.91	1.04	2.2
B451	47.6	34.2	1.39	61	59	1.03	13.1	3	10.1	146	NA	1.1	109	4.95	5.85	2.92	1.43	3.4
B452	45.9	32.8	1.4	11	30	0.37	14.2	4.3	9.9	65	NA	3.2	22	4.49	5.21	0.96	1.67	3.19
B453	49.7	34.6	1.44	28	33	0.85	10.7	2.9	7.8	80	NA	2.4	35	5.14	4.87	2.71	1.05	2.67
B454	47.6	30.9	1.54	22	22	1	21.2	6.1	15.1	82	NA	5.7	32	4.88	4.99	1.67	1.51	3.22
B455	49	32.1	1.53	39	35	1.11	16.1	6.5	9.6	102	NA	2	38	4.69	4.01	1.01	1.23	2.75
B456	52.1	31.1	1.68	59	38	1.55	10.5	3.3	7.2	177	NA	2	89	9.4	5.56	2.37	1.16	4.12
B457	46.3	32.9	1.41	51	40	1.28	20.3	7	13.3	78	NA	2.9	47	4.95	4.3	1.67	1.08	3.02
B458	48.5	31.6	1.53	105	59	1.78	22.5	8.7	13.8	155	NA	5.9	250	4.38	5	0.85	1.59	3.25
B459	50.7	31.7	1.6	45	33	1.36	24.6	8.6	16	147	NA	3.8	53	4.66	3.99	4.29	0.76	1.88
B460	46.8	32.9	1.42	54	42	1.29	11.1	2.2	8.9	91	NA	4.1	30	5.05	5.14	3.97	1.08	2.81
B461	47.8	28.8	1.66	60	43	1.4	21.4	7	14.4	98	NA	1.6	156	5.04	4.27	2.75	1.24	2.19
B462	44.9	24.7	1.82	96	54	1.78	11.4	4.1	7.3	90	NA	10.7	235	5.6	5.4	3	1.06	3.39
B463	8.7	32.9	1.48	59	50	1.18	16.2	4.2	12	55	NA	1.4	13	5.02	4.97	1.53	1.27	3.4
B468	51.6	30.6	1.69	84	47	1.79	23.8	8.7	15.1	76	NA	1.4	39	4.7	4.46	1.42	0.99	3.26
B469	49.2	28.8	1.71	47	36	1.31	12.1	3.4	8.7	101	NA	5.3	142	5.91	5.98	2.89	0.99	3.89
B470	48	34	1.41	9	22	0.41	18.6	6.4	12.2	65	NA	4.6	25	8.45	4.73	3.75	1.07	1.99
B472	45.1	40.7	1.11	31	32	0.97	10	2.7	7.3	159	NA	2.2	38	5.59	5.69	2.18	1.25	4.16
B474	44.9	37.4	1.2	20	23	0.87	9.2	3.3	5.9	120	NA	3	12	4.56	4.24	0.62	1.64	2.34
B476	47.1	33	1.43	66	71	0.93	24.9	8.9	16	128	NA	2.1	271	5.2	4.61	4.55	1.07	2.62
B482	53.3	32.6	1.63	28	23	1.22	22.3	8.8	13.5	107	NA	2	23	5.32	3.95	1.02	1.77	1.77
B483	48.5	32.9	1.47	15	27	0.56	22.4	7.5	14.9	67	NA	5.5	14	4.66	3.78	1.25	1.36	2.1
B486	45.2	34.1	1.33	24	30	0.8	11.7	4.6	7.1	96	NA	5.8	10	5.35	3.57	0.57	1.5	1.74
B490	45	24	1.88	10.7	14.3	0.75	6.3	3.7	2.6	69	6.2	15.4	12	3.91	4.01	0.48	1.56	2.75
B491	46.8	30.5	1.53	9.2	11.9	0.77	5.4	3	2.4	77	3.3	2.3	14	4.25	3.28	0.42	1.8	1.78
B494	49.5	31.1	1.59	22.5	22.4	1	14.1	5.8	8.3	122	9.5	5.9	36	4.47	3.86	1.47	0.87	2.86
B496	47.3	26.1	1.81	13.8	15.5	0.89	10.5	4.6	5.9	83	8	3.1	13	4.71	3.33	0.62	1.27	2.25
B501	47.5	33.2	1.43	8.9	13.1	0.68	9.3	4.6	4.7	65	8.2	2.7	11	4.26	4.3	0.92	1.45	3
B503	49.3	30	1.64	10.6	12.2	0.87	21	8.6	12.4	59	6.5	2.9	12	4.81	4.09	1.13	1.72	2.54
B504	46.6	28.4	1.64	9.7	16.7	0.58	6.7	3.2	3.5	88	7.3	3	11	4.15	3.63	0.8	1.07	2.59
B505	48.3	27.3	1.77	7	9.6	0.73	16.5	6.5	10	64	5.5	1.8	8	4.03	2.85	0.64	1.2	1.72
B506	45.1	30.7	1.47	20.8	18.6	1.12	7	3	4	69	6.9	1	14	4.34	3.67	1.1	1.52	2.16
B507	48.6	24.6	1.98	13.9	16.4	0.85	20.3	6.9	13.4	82	7.3	2.2	17	4.43	3.41	0.51	1.48	2.22
B508	47.7	34.3	1.39	19.6	16.3	1.2	5.7	3.5	2.2	81	6.6	2.7	16	4.21	2.69	0.53	1.23	1.54
B509	51.8	29.9	1.73	9	16	0.56	16.5	6.6	9.9	61	9.5	4.3	16	3.73	4.31	1.12	1.46	2.83
B510	50.7	26.2	1.94	11.6	15.5	0.75	11.5	5.6	5.9	82	5.6	3.4	12	4.12	4.34	0.79	1.72	2.8
B511	50.4	27.8	1.81	19.1	17.3	1.1	4.5	2.9	1.6	79	6.5	4.6	19	4.5	3.19	0.68	1.63	1.74
B512	49.2	29.6	1.66	15.5	18	0.86	8.5	4.1	4.4	57	6.8	4.2	15	4.05	3.59	0.59	1.29	2.48
B513	47.9	27.8	1.72	15.9	16.6	0.96	10.4	4.9	5.5	47	7.1	4	11	4.9	3.52	0.82	1.24	2.4
B514	50.3	27.7	1.82	16.2	19.3	0.84	8.5	4.9	3.6	54	8.8	2.5	12	4.12	4.74	0.65	2.53	2.41
B515	50.1	29.2	1.72	17.7	16.9	1.05	12.2	5.4	6.8	64	6.5	6.7	20	3.98	3.92	0.83	1.1	2.95
B516	47.4	30.5	1.55	17.5	17.5	1	9.3	4.5	4.8	43	7.6	4.3	18	3.95	3.4	0.92	1.4	2.03
B517	48	30.9	1.55	13.4	16.7	0.8	13.9	5.8	8.1	97	8.8	4.3	18	5.36	4.42	1.07	1.24	3.18
B518	48.3	28	1.73	33.1	23.4	1.41	19	7.4	11.6	108	5.7	4.1	19	3.19	3.15	1.62	1.17	1.84
B520	49.3	24.4	2.02	10.2	15.9	0.64	20.6	9.1	11.5	49	7.4	2.2	17	3.84	3.21	0.66	1.36	1.97
B521	47.6	28.7	1.66	27	20.2	1.34	8.6	3.7	4.9	103	7.9	7	29	4.28	3.47	0.95	1.39	2.1
B523	44.9	25.9	1.73	31.1	35.6	1.1	10.1	3.2	6.9	113	10.3	5.6	10.3	6.2	4.89	1.03	1.2	3.4
B524	46.9	28.6	1.64	24.1	37.9	1.6	33.9	10.2	23.7	110	7.2	2.1	7.2	5.2	4.51	0.86	1.45	2.74
B525	42.2	35.1	1.2	21.2	39.3	1.9	11.1	3.2	7.9	79	7.9	3.2	7.9	5.9	4.51	1.67	1.25	3.09
B527	45.9	24.4	1.88	13.6	22.1	1.6	24	8	16	57	4.7	3.9	4.7	4.2	4.34	0.43	1.67	2.23
B529	50.4	27.1	1.86	31.4	27.6	0.9	16.5	5.6	10.9	62	11	2.9	11	4.9	5.76	1.19	1.64	4.03
B530	42.2	29.2	1.45	18.9	30.5	1.6	15.3	4.8	10.5	111	8.7	3.5	8.7	5.6	4.06	2.01	1.15	2.59
B531	49.9	26.5	1.88	15.7	33.8	2.2	23.8	6.9	16.9	178	10.9	2.2	10.9	4.4	4.73	1.32	1.11	3.44
B532	45.4	30.4	1.49	18.1	40	2.2	10.5	3.8	6.7	86	7.9	2.2	7.9	5.5	3.34	0.87	1.34	1.83
B534	43.1	27.4	1.57	22.9	29.3	1.3	12.5	3.4	9.1	65	11.2	2.2	11.2	6.4	5.12	1.17	1.13	3.82
B535	44.3	26.8	1.65	18.5	28.2	1.5	12	3.9	8.1	79	10.3	2.4	10.3	5.4	4.18	0.47	1.28	2.79
B536	43	31.5	1.37	17.6	35.7	2	5.6	1.8	3.8	127	10.6	3.2	10.6	5.3	5.91	7.62	0.94	3.63
B537	50.2	29.7	1.69	13.3	34	2.6	8.5	2.4	6.1	92	8.3	8.4	8.3	5	4.57	0.76	1.67	2.73
B538	50.8	22.4	2.27	9.9	26	2.6	16.5	6.8	9.7	98	7	2.8	7	4.9	3.06	0.51	1.31	1.63
B540	50.2	24.6	2.04	7.7	29.5	3.8	14.5	5.4	9.1	60	6.6	0.9	6.6	5.1	3.5	0.84	1.06	2.26
B541	41.9	27.2	1.54	20	28.4	1.4	9.8	3.5	6.3	77	7.8	7.1	7.8	4.8	3.3	0.42	1.32	1.89
B543	51	24.8	2.06	34.9	34.2	1	12	3.9	8.1	83	10.2	3.4	10.2	4.7	3.79	0.98	1.04	2.61
B544	46.5	23.6	1.97	24	35.3	1.5	12.9	4.3	8.6	70	9.2	4	9.2	4.7	5.23	0.77	1.66	3.12
B547	42.5	25.2	1.69	20.4	33.2	1.6	7.3	2.4	4.9	74	7.6	2.9	7.6	5	4.02	0.55	1.23	2.53
B548	43.3	27.6	1.57	34.4	42.3	1.2	14.7	4.2	10.5	99	8.4	5.3	8.4	5.3	5.21	1.65	1.34	3.45
B549	44.3	23.4	1.89	15.9	31.2	2	16.1	5.2	10.9	70	7.1	1.4	7.1	5.1	4.56	0.9	1.21	3.1
B551	47.9	22.8	2.1	8.9	26.8	3	11	3.1	7.9	65	8.9	1.8	8.9	5.4	4.6	1.09	1.19	3.04
B552	48.8	33.3	1.47	10.3	26.8	2.6	8.4	2.1	6.3	60	6.4	1.9	6.4	4.8	4.55	0.69	1.6	2.78
B553	44.9	35.1	1.28	20.1	13.3	NA	12.2	4.8	7.4	NA	NA	1.1	NA	5.1	4.19	1.15	NA	NA
B554	44.9	44.3	1.01	18.3	6.1	NA	32.6	12	20.6	NA	NA	3.5	NA	5.8	3.32	0.67	NA	NA
B555	43.5	28.8	1.51	25.5	18.4	NA	9.6	3.1	6.5	NA	NA	4.4	NA	4.4	3.73	0.54	NA	NA
B556	46.1	25.3	1.82	32.2	29.4	NA	11.1	5.2	5.9	NA	NA	0.9	NA	5	4.22	0.76	NA	NA
B557	45.4	29.4	1.54	25.5	24.1	NA	12.6	5.1	7.5	NA	NA	1.4	NA	3.9	3.92	1.02	NA	NA
B558	45.6	27.1	1.68	34.1	25	NA	11	5.4	5.6	NA	NA	1.3	NA	5.5	3.77	0.64	NA	NA
B563	43.4	31.4	1.38	13.8	11.9	NA	8.6	3.9	4.7	NA	NA	2.2	NA	4.3	3.95	0.77	NA	NA
B565	44.2	40	1.11	44.4	53.5	NA	6.6	3.5	3.1	NA	NA	2.3	NA	4.6	5.08	1.09	NA	NA
B568	41	35.9	1.14	18.4	15	NA	5.7	3.9	1.8	NA	NA	3.3	NA	4.1	3.9	0.81	NA	NA
B569	47	27.9	1.68	14.5	14.2	NA	18	4	14	NA	NA	13.8	NA	13.8	4.31	0.87	NA	NA
B571	43.4	31.4	1.38	21.5	10.8	NA	4.4	2.4	2	NA	NA	1	NA	5.1	4.06	0.6	NA	NA
B572	43.3	35.5	1.22	32.4	40.8	NA	12.9	4.3	8.6	NA	NA	2.3	NA	3.6	4.04	0.91	NA	NA
B574	46.6	33.9	1.37	26.8	39.6	NA	18.3	4.9	13.4	NA	NA	0.8	NA	4.8	5.68	2.46	NA	NA
B575	46.9	24.1	1.95	21.8	20.2	NA	13	4.2	8.8	NA	NA	1.8	NA	4.1	4.43	0.96	NA	NA
B577	44.7	29.2	1.53	22.4	41.1	NA	6.6	3.3	3.3	NA	NA	2.4	NA	5.3	4.55	3.91	NA	NA
B579	45.3	25.2	1.8	18.5	15.6	NA	12.8	4.3	8.5	NA	NA	7.4	NA	4.9	4.17	1.63	NA	NA
B580	43.2	30.6	1.41	28.4	19.7	NA	19.1	3.4	15.7	NA	NA	1.8	NA	4.3	6.42	0.64	NA	NA
B581	46	25	1.84	20.8	12.2	NA	9.9	3.2	6.7	NA	NA	0.8	NA	4.2	3.97	0.67	NA	NA
B582	42.2	29.6	1.43	21	17.6	NA	11.7	2.3	9.4	NA	NA	0.6	NA	3.9	4.55	0.71	NA	NA
B583	41.6	30.2	1.38	17.8	10.2	NA	9.5	1.8	7.7	NA	NA	1	NA	4.5	5.61	0.73	NA	NA
B584	44.8	38.5	1.16	25.7	12.5	NA	15.3	2.1	13.2	NA	NA	1.5	NA	4.1	4.9	3.18	NA	NA
B585	43.9	34.8	1.26	22.7	15.8	NA	11.7	3.9	7.8	NA	NA	0.8	NA	4.6	3	0.7	NA	NA
B586	42.6	37.9	1.12	37.1	19.6	NA	10.7	2.6	8.1	NA	NA	1.8	NA	5.1	4.71	0.81	NA	NA
B587	44.6	29.3	1.52	24.1	15.1	NA	18.9	5	13.9	NA	NA	1.5	NA	4.5	3.09	0.45	NA	NA
B588	43.3	28.5	1.52	21.2	21.3	NA	7.3	1.9	5.4	NA	NA	3.1	NA	4.2	3.16	0.92	NA	NA
B590	42.8	37.5	1.14	27.6	17.5	NA	9.7	3	6.7	NA	NA	1.3	NA	4	4.52	0.93	NA	NA
B591	41.7	28.7	1.45	28.8	37.2	NA	9.8	2.3	7.5	NA	NA	2.9	NA	4.3	3.87	0.68	NA	NA
B592	43.4	35.1	1.24	37.7	21.9	NA	23.4	3.7	19.7	NA	NA	6.4	NA	4.3	5.01	0.69	NA	NA
B593	44.7	32.6	1.37	20.9	14.5	NA	6.8	1.9	4.9	NA	NA	0.5	NA	4.3	4.6	0.95	NA	NA
B594	43.6	28.6	1.52	15.7	12.6	NA	14.5	2.6	11.9	NA	NA	1.4	NA	4.3	3.37	0.8	NA	NA
B595	43.2	29.8	1.45	17.4	8.4	NA	11.3	2.9	8.4	NA	NA	0.9	NA	3.7	3.78	0.45	NA	NA
B597	46	34.6	1.33	15.5	12.1	NA	22	4.8	17.2	NA	NA	0.8	NA	4.1	3.71	0.92	NA	NA
B599	43.8	27.7	1.58	18.3	37.8	NA	7.4	2.5	4.9	NA	NA	2	NA	6.5	6.55	2.97	NA	NA
B600	41	32.7	1.25	25.2	18.3	NA	7.1	1.6	5.5	NA	NA	1.7	NA	4	6.13	1.28	NA	NA
B602	42.7	29.8	1.43	62.4	68.5	NA	7.4	2.1	5.3	NA	NA	4	NA	4.3	4.42	0.93	NA	NA
B603	40	40.2	1	24.7	16.4	NA	7.7	5	2.7	NA	NA	2.7	NA	3.9	4.37	2.76	NA	NA
B604	40.4	34.3	1.18	31.4	28.7	NA	21.6	4.9	16.7	NA	NA	3.7	NA	6.4	4.77	0.93	NA	NA
B606	43.1	31.4	1.37	18.6	10.9	NA	21.3	3.7	17.6	NA	NA	0.8	NA	4.8	4.64	0.8	NA	NA
B676	45.3	28.5	1.59	21	27.6	1.3	8.6	3	5.6	88.9	8.8	2.2	15.4	4	4.57	0.72	1.28	3
B677	45	24.5	1.84	18.2	24.9	1.4	12.8	4.1	8.7	72.4	9.7	2.2	25.4	4.2	3.49	0.56	1.11	2.2
B678	44.7	36.6	1.22	31.6	34.3	1.1	12.4	3.3	9.1	142.7	9.9	1	27.2	5	4.96	1.59	1.31	3.55
B679	46.1	29.6	1.56	32.4	30.5	0.9	28.8	7.3	21.5	100.9	9.3	1.9	23.2	4.6	5.29	1.12	1.2	4.09
B680	46.2	27.7	1.67	17.7	33.3	1.9	11.1	3.3	7.8	102	9.9	1.1	25.6	4.4	4.13	0.67	1.54	2.44
B681	46.2	27.3	1.69	10.8	23.6	2.2	12.6	3.7	8.9	25.9	7.2	2.3	10	4.5	4.12	1.28	1.27	2.63
B682	51.1	28.3	1.81	21.8	31.9	1.5	17.2	5.7	11.5	64.1	10.1	2.2	12	4.3	4.16	0.85	1.53	2.36
B683	48.5	25.6	1.89	5.9	32.3	5.5	17.4	4.6	12.8	64.1	5.2	2.4	20.3	4.5	6.22	1.13	2.09	3.92
B684	47.1	29.1	1.62	30.8	28	0.9	14	4	10	70.8	13.1	2.4	21.3	4.3	4.82	0.99	1.09	3.57
B685	48	31	1.55	13.6	25.8	1.9	9.7	2.2	7.5	65.1	8.6	6.2	9	4.2	4.8	1.24	1.36	3.06
B686	47.1	26.2	1.8	13.9	26.8	1.9	11.4	2.9	8.5	60.9	8.5	2.2	8.3	5.2	5.07	0.46	1.8	3.25
B687	46.8	28.8	1.63	7.8	36.9	4.7	10.2	3.2	7	83.2	7.6	4.2	10.8	4.7	3.87	0.65	1.41	2.29
B689	46.4	28.7	1.62	21.8	30.2	1.4	12.2	3.5	8.7	92.2	14	4.5	24.8	5.3	4.92	2.17	0.95	3.66
B690	48.2	32.3	1.49	25	30.9	1.2	10.9	3.1	7.8	81.6	11.2	1.4	39	5.1	5.11	1.45	1.21	3.86
B691	47.7	26.5	1.8	51.2	31.6	0.6	15.6	5	10.6	59.7	8.4	7.2	18.6	6.8	4.37	1.38	1.28	2.79
B692	47.7	24.9	1.92	13.3	37	2.8	10.3	3.5	6.8	73	8.9	6.8	17.6	4.6	3.78	1.08	1.05	2.7
B693	51.3	29.6	1.73	16.2	28.6	1.8	9.8	2.9	6.9	60.9	7.3	1.2	17.6	4.7	3.76	0.82	1.36	2.26
B694	47	30.1	1.56	9	24.1	2.7	10.7	2.8	7.9	51	8	4.3	14.1	5	5.24	1.29	0.94	3.91
B695	47.3	21.6	2.19	11.8	22.7	1.9	24.7	8.4	16.3	47.1	8.5	0.9	9.2	4.9	3.55	0.5	1.43	2.09
B696	45.2	24.5	1.84	41.9	34.1	0.8	16.4	5.6	10.8	67	9.6	4	21.5	4.9	3.28	0.54	1.07	2.08
B697	46.5	29.7	1.57	13.3	28.8	2.2	10.8	3	7.8	74	9.6	2.7	18.6	5.2	3.8	1.24	1.13	2.38
B698	49.3	26.6	1.85	67.3	48	0.7	18.9	7	11.9	108.7	10.4	3.2	68.9	5.3	3.45	2.96	1.11	2.13
B700	45.9	31.5	1.46	10.8	22	2	14.8	4.4	10.4	35.4	8.2	2.1	17.6	4	4.88	1.38	1.37	3.16
B701	47.8	26.5	1.8	25.2	28.3	1.1	13.4	4.1	9.3	47.5	8.2	1.3	14.7	4	3.78	0.58	1.62	2.09
B702	52.6	29	1.81	60.5	38.2	0.6	16.1	5	11.1	53.5	8.5	7.1	21	4.4	5.64	3.6	1.28	3.56
B703	47.2	27	1.75	12.2	25.2	2.1	14.1	4.8	9.3	54.5	4.1	1.3	11.9	4.8	4.04	0.75	1.22	2.51
