# Supplementary material for: Landscape of the gut archaeome in association with geography, ethnicity, urbanization, and diet in the Chinese population
Source: Microbiome. 2022 Sep 13;10:147. doi: 10.1186/s40168-022-01335-7 (PMC9469561; doi:10.1186/s40168-022-01335-7)
Supplement: Supplementary file 10 — Additional file 9: Supplementary Table 5. Significant correlations between consumption of food items and archaeal species, identified by MaAsLin2. [file 40168_2022_1335_MOESM9_ESM.xls]

## Sheet: GOOD_diet_archaeal_aasociations
Archaeal species	food items	correlation coef	P value
s__Methanobrevibacter_smithii	Buttered Milk Tea	0.096774	1.42869e-05
s__Methanosphaera_stadtmanae	Purple rice	0.0428885	1.9956e-05
s__Methanosphaera_stadtmanae	Papaya	0.0228515	0.00269698
s__Methanobrevibacter_oralis	Corn	-0.0264465	0.00656369
s__Methanobrevibacter_smithii	Dog meat	0.0356021	0.0353586
s__Methanosphaera_stadtmanae	Dried Bacon	-0.0188999	0.0258774
s__Methanosphaera_stadtmanae	Pomegranate	0.0173311	0.0334201
s__Methanosphaera_stadtmanae	Apple	-0.0174591	0.0401332
s__Methanobrevibacter_oralis	Wheat	-0.019074	0.0509104
s__Methanobrevibacter_oralis	Foxtail millet	-0.0153281	0.0665755
s__Methanobrevibacter_oralis	Pear	0.016045	0.0716512
s__Methanobrevibacter_oralis	Ham	0.0182276	0.0842406
s__Methanosphaera_stadtmanae	Buttered Milk Tea	0.0175234	0.0929147
s__Methanobrevibacter_oralis	Mango	0.014743	0.0949872
s__Methanobrevibacter_oralis	Sugar apple	0.0165418	0.0969753
s__Methanobrevibacter_oralis	Peach	-0.0134777	0.0994992
