# Supplementary material for: Landscape of the gut archaeome in association with geography, ethnicity, urbanization, and diet in the Chinese population
Source: Microbiome. 2022 Sep 13;10:147. doi: 10.1186/s40168-022-01335-7 (PMC9469561; doi:10.1186/s40168-022-01335-7)
Supplement: Supplementary file 11 — Additional file 10: Supplementary Table 6. Significant correlations between archaeal and bacterial species, identified by SparCC. [file 40168_2022_1335_MOESM10_ESM.xls]

## Sheet: GOOD_archeaon_bacterial_species
Correlation species A	Correlation species B	correlation coeff
Ruminococcus_gnavus	Eubacterium_rectale	-0.260734
Methanobrevibacter_smithii	Methanobrevibacter_oralis	-0.193668
Anaerostipes_hadrus	Prevotella_copri	-0.193141
Ruminococcus_gnavus	Prevotella_copri	-0.173093
Fusicatenibacter_saccharivorans	Prevotella_copri	-0.172451
Bacteroides_vulgatus	Collinsella_aerofaciens	-0.171762
Ruminococcus_gnavus	Roseburia_faecis	-0.156681
Ruminococcus_gnavus	Faecalibacterium_prausnitzii	-0.15245
Anaerostipes_hadrus	Methanobrevibacter_smithii	-0.151649
Ruminococcus_gnavus	Collinsella_aerofaciens	-0.151418
Ruminococcus_bromii	Prevotella_copri	-0.150299
Blautia_wexlerae	Prevotella_copri	-0.147845
Bacteroides_vulgatus	Prevotella_copri	-0.136377
Bacteroides_vulgatus	Eubacterium_rectale	-0.134368
Ruminococcus_gnavus	Ruminococcus_torques	-0.125609
Ruminococcus_gnavus	Methanobrevibacter_smithii	-0.125607
Blautia_obeum	Ruminococcus_gnavus	-0.118998
Coprococcus_eutactus	Ruminococcus_gnavus	-0.118857
Collinsella_aerofaciens	Anaerostipes_hadrus	-0.118814
Roseburia_faecis	Methanobrevibacter_oralis	-0.117309
Escherichia_coli	Faecalibacterium_prausnitzii	-0.117265
Blautia_wexlerae	Methanobrevibacter_smithii	-0.107018
Bifidobacterium_pseudocatenulatum	Prevotella_copri	-0.106571
Holdemanella_biformis	Bacteroides_vulgatus	-0.105952
Holdemanella_biformis	Anaerostipes_hadrus	-0.10403
Ruminococcus_gnavus	Dorea_longicatena	-0.103315
Eubacterium_sp_CAG_274	Prevotella_copri	-0.100106
Coprococcus_eutactus	Eubacterium_rectale	0.100536
Blautia_obeum	Eubacterium_rectale	0.100575
Eubacterium_hallii	Eubacterium_rectale	0.100922
Coprococcus_comes	Dorea_longicatena	0.102444
Alistipes_putredinis	Bacteroides_uniformis	0.103501
Blautia_wexlerae	Fusicatenibacter_saccharivorans	0.103597
Eubacterium_ramulus	Fusicatenibacter_saccharivorans	0.104069
Eubacterium_eligens	Roseburia_faecis	0.104198
Dorea_longicatena	Eubacterium_rectale	0.104394
Ruminococcus_torques	Eubacterium_rectale	0.10647
Ruminococcus_bromii	Roseburia_faecis	0.107752
Roseburia_inulinivorans	Roseburia_faecis	0.107966
Holdemanella_biformis	Collinsella_aerofaciens	0.107976
Blautia_obeum	Eubacterium_hallii	0.109062
Prevotella_sp_CAG_5226	Prevotella_copri	0.110143
Ruminococcus_bromii	Faecalibacterium_prausnitzii	0.110652
Ruminococcus_gnavus	Anaerostipes_hadrus	0.111034
Coprococcus_eutactus	Roseburia_faecis	0.11135
Roseburia_faecis	Methanobrevibacter_smithii	0.11343
Roseburia_intestinalis	Roseburia_inulinivorans	0.115583
Blautia_wexlerae	Faecalibacterium_prausnitzii	0.11742
Dorea_formicigenerans	Ruminococcus_torques	0.118885
Coprococcus_comes	Eubacterium_rectale	0.119244
Phascolarctobacterium_succinatutens	Methanobrevibacter_smithii	0.119809
Coprococcus_comes	Ruminococcus_torques	0.120865
Collinsella_aerofaciens	Ruminococcus_torques	0.122952
Dorea_longicatena	Collinsella_aerofaciens	0.124063
Dorea_formicigenerans	Dorea_longicatena	0.12594
Ruminococcus_gnavus	Escherichia_coli	0.128743
Bifidobacterium_adolescentis	Collinsella_aerofaciens	0.130464
Klebsiella_pneumoniae	Escherichia_coli	0.13421
Dorea_longicatena	Eubacterium_hallii	0.136328
Collinsella_aerofaciens	Methanobrevibacter_smithii	0.137459
Prevotella_sp_AM42_24	Prevotella_copri	0.139703
Eubacterium_hallii	Anaerostipes_hadrus	0.139857
Blautia_wexlerae	Anaerostipes_hadrus	0.142405
Fusicatenibacter_saccharivorans	Faecalibacterium_prausnitzii	0.142828
Lactobacillus_ruminis	Bifidobacterium_adolescentis	0.145009
Klebsiella_variicola	Klebsiella_pneumoniae	0.145381
Holdemanella_biformis	Prevotella_copri	0.146914
Bacteroides_stercoris	Bacteroides_vulgatus	0.151661
Collinsella_aerofaciens	Prevotella_copri	0.1532
Fusicatenibacter_saccharivorans	Anaerostipes_hadrus	0.153756
Prevotella_copri	Methanobrevibacter_smithii	0.155526
Bacteroides_uniformis	Bacteroides_vulgatus	0.162847
Dorea_longicatena	Ruminococcus_torques	0.169335
Bifidobacterium_longum	Bifidobacterium_pseudocatenulatum	0.17233
Megamonas_hypermegale	Megamonas_funiformis	0.176701
Phascolarctobacterium_succinatutens	Prevotella_copri	0.180307
Bacteroides_vulgatus	Ruminococcus_gnavus	0.199043
Methanosphaera_stadtmanae	Methanobrevibacter_smithii	0.226699
