# Supplementary material for: Landscape of the gut archaeome in association with geography, ethnicity, urbanization, and diet in the Chinese population
Source: Microbiome. 2022 Sep 13;10:147. doi: 10.1186/s40168-022-01335-7 (PMC9469561; doi:10.1186/s40168-022-01335-7)
Supplement: Supplementary file 12 — Additional file 11: Supplementary Table 7. Ethnicity-specific EGGNOG and MetaCyc functions in the gut archaeome. [file 40168_2022_1335_MOESM11_ESM.xlsx]

## Sheet: a. EGGNOG
EGGNOG unit	EGGNOG unit annoation	Ethniticy	Coef	stderr	pval	qval
COG0535.g__Methanobrevibacter.s__Methanobrevibacter_smithii	Lipid transport and metabolism	Zang	3.53228e-05	7.65596e-06	4.78262e-06	0.00351127
COG1429.g__Methanobrevibacter.s__Methanobrevibacter_smithii	Coenzyme transport and metabolism; ligase activity, forming nitrogen-metal bonds	Zang	3.20986e-05	6.99409e-06	5.35617e-06	0.00351127
COG4001.g__Methanobrevibacter.s__Methanobrevibacter_smithii	Function unknown	Zang	3.53228e-05	7.65596e-06	4.78262e-06	0.00351127
arCOG00938	Inorganic ion transport and metabolism	Zang	3.53228e-05	7.65596e-06	4.78262e-06	0.00351127
arCOG00938.g__Methanobrevibacter.s__Methanobrevibacter_smithii	Inorganic ion transport and metabolism	Zang	3.53228e-05	7.65596e-06	4.78262e-06	0.00351127
arCOG00940	Function unknown	Zang	3.53228e-05	7.65596e-06	4.78262e-06	0.00351127
arCOG00940.g__Methanobrevibacter.s__Methanobrevibacter_smithii	Function unknown	Zang	3.53228e-05	7.65596e-06	4.78262e-06	0.00351127
arCOG03022.g__Methanobrevibacter.s__Methanobrevibacter_smithii	Coenzyme transport and metabolism; PFAM CobN Magnesium Chelatase	Zang	3.20986e-05	6.99409e-06	5.35617e-06	0.00351127
COG1469.g__Methanobrevibacter.s__Methanobrevibacter_smithii	GTP cyclohydrolase activity	Zang	6.8899e-05	1.60523e-05	2.04493e-05	0.0109683
arCOG04301.g__Methanobrevibacter.s__Methanobrevibacter_smithii	biosynthesis of coenzyme methanopterin	Zang	6.8899e-05	1.60523e-05	2.04493e-05	0.0109683
COG1867.g__Methanobrevibacter.s__Methanobrevibacter_smithii	Translation, ribosomal structure and biogenesis	Zang	5.16513e-05	1.2914e-05	7.08812e-05	0.0321692
arCOG01219.g__Methanobrevibacter.s__Methanobrevibacter_smithii	Translation, ribosomal structure and biogenesis	Zang	5.16513e-05	1.2914e-05	7.08812e-05	0.0321692
COG0001.g__Methanobrevibacter.s__Methanobrevibacter_smithii	Coenzyme transport and metabolism; glutamate-1-semialdehyde 2,1-aminomutase activity	Zang	5.35151e-05	1.41994e-05	0.000179248	0.0474016
COG0018.g__Methanobrevibacter.s__Methanobrevibacter_smithii	Translation, ribosomal structure and biogenesis;arginyl-tRNA aminoacylation	Zang	4.27909e-05	1.15009e-05	0.000216261	0.0474016
COG0329.g__Methanobrevibacter.s__Methanobrevibacter_smithii	Amino acid transport and metabolism	Zang	4.51596e-05	1.21854e-05	0.000228835	0.0474016
COG0540.g__Methanobrevibacter.s__Methanobrevibacter_smithii	Nucleotide transport and metabolism; Belongs to the ATCase OTCase family	Zang	5.54628e-05	1.47643e-05	0.000188062	0.0474016
COG1860.g__Methanobrevibacter.s__Methanobrevibacter_smithii	Function unknown	Zang	8.70256e-05	2.36222e-05	0.000249059	0.0474016
COG2023.g__Methanobrevibacter.s__Methanobrevibacter_smithii	Translation, ribosomal structure and biogenesis; tRNA 5'-leader removal	Zang	9.83057e-06	2.55561e-06	0.000131784	0.0474016
COG2403.g__Methanobrevibacter.s__Methanobrevibacter_smithii	cyclic 2,3-diphosphoglycerate synthetase activity	Zang	4.02517e-05	1.08432e-05	0.000223485	0.0474016
COG2511.g__Methanobrevibacter.s__Methanobrevibacter_smithii	Translation, ribosomal structure and biogenesis; GatB/GatE catalytic domain	Zang	4.08229e-05	1.10748e-05	0.000247121	0.0474016
COG4069.g__Methanobrevibacter.s__Methanobrevibacter_smithii	Uncharacterized protein conserved in archaea (DUF2117)	Zang	2.97441e-05	7.955e-06	0.00020135	0.0474016
arCOG00487.g__Methanobrevibacter.s__Methanobrevibacter_smithii	Translation, ribosomal structure and biogenesis; Belongs to the class-I aminoacyl-tRNA synthetase family	Zang	4.27909e-05	1.15009e-05	0.000216261	0.0474016
arCOG00911.g__Methanobrevibacter.s__Methanobrevibacter_smithii	Nucleotide transport and metabolism; Nucleotide transport and metabolism	Zang	5.54628e-05	1.47643e-05	0.000188062	0.0474016
arCOG00918.g__Methanobrevibacter.s__Methanobrevibacter_smithii	Coenzyme transport and metabolism; Belongs to the class-III pyridoxal-phosphate-dependent aminotransferase family	Zang	5.35151e-05	1.41994e-05	0.000179248	0.0474016
arCOG01230.g__Methanobrevibacter.s__Methanobrevibacter_smithii	Nucleotide transport and metabolism; Catalyzes the formation of cyclic 2,3-diphosphoglycerate (cDPG) by formation of an intramolecular phosphoanhydride bond at the expense of ATP	Zang	4.02517e-05	1.08432e-05	0.000223485	0.0474016
arCOG01719.g__Methanobrevibacter.s__Methanobrevibacter_smithii	Translation, ribosomal structure and biogenesis; GatDE system is specific for glutamate	Zang	4.08229e-05	1.10748e-05	0.000247121	0.0474016
arCOG03231.g__Methanobrevibacter.s__Methanobrevibacter_smithii	Function unknown	Zang	2.97441e-05	7.955e-06	0.00020135	0.0474016
arCOG04172.g__Methanobrevibacter.s__Methanobrevibacter_smithii	Amino acid transport and metabolism, Cell wall/membrane/envelope biogenesis	Zang	4.51596e-05	1.21854e-05	0.000228835	0.0474016
arCOG04345.g__Methanobrevibacter.s__Methanobrevibacter_smithii	Translation, ribosomal structure and biogenesis; Part of ribonuclease P, a protein complex that generates mature tRNA molecules by cleaving their 5'-ends	Zang	9.83057e-06	2.55561e-06	0.000131784	0.0474016
arCOG04477.g__Methanobrevibacter.s__Methanobrevibacter_smithii	Function unknown; Belongs to the UPF0179 family	Zang	8.70256e-05	2.36222e-05	0.000249059	0.0474016

## Sheet: b. MetaCyc Pathway
MetaCyc Pathway	Ethnicity	Coef	stderr	pval	qval
ARGSYN-PWY: L-arginine biosynthesis I (via L-ornithine)|g__Methanobrevibacter.s__Methanobrevibacter_smithii	Zang	0.000124055	3.31349e-05	0.000197563	0.0136443
PWY-2942: L-lysine biosynthesis III|g__Methanobrevibacter.s__Methanobrevibacter_smithii	Zang	0.000132032	3.55594e-05	0.000222764	0.0136443
PWY-6350: archaetidylinositol biosynthesis|g__Methanobrevibacter.s__Methanobrevibacter_smithii	Zang	9.70489e-05	2.61277e-05	0.000221557	0.0136443
PWY-7400: L-arginine biosynthesis IV (archaebacteria)|g__Methanobrevibacter.s__Methanobrevibacter_smithii	Zang	0.000123947	3.30874e-05	0.000195941	0.0136443
PWY-6163: chorismate biosynthesis from 3-dehydroquinate|g__Methanobrevibacter.s__Methanobrevibacter_smithii	Zang	0.000108597	3.23619e-05	0.000838625	0.0342439
PWY-6349: CDP-archaeol biosynthesis|g__Methanobrevibacter.s__Methanobrevibacter_smithii	Zang	0.000116634	3.43956e-05	0.000739546	0.0342439
