# Supplementary material for: Landscape of the gut archaeome in association with geography, ethnicity, urbanization, and diet in the Chinese population
Source: Microbiome. 2022 Sep 13;10:147. doi: 10.1186/s40168-022-01335-7 (PMC9469561; doi:10.1186/s40168-022-01335-7)
Supplement: Supplementary file 13 — Additional file 12: Supplementary Table 8. EGGNOG and MetaCyc functions enriched in the gut archaeome of rural versus urban Chinese. [file 40168_2022_1335_MOESM12_ESM.xlsx]

## Sheet: a. EGGNOG
EGGNOG unit	EGGNOG annotation	Enriched group	coef	stderr	pval	qval
COG2174	(ribosomal) protein	Rural	8.65884e-05	3.90744e-05	0.0270428	0.0461134
COG2139	(ribosomal) protein	Rural	7.98815e-05	2.8807e-05	0.00571589	0.0170753
COG0561	hydrolase	Rural	3.34142e-05	1.00485e-05	0.000933635	0.00729595
COG0052	30S ribosomal protein S2	Rural	2.5918e-05	1.04034e-05	0.0129798	0.0264986
COG2004	40S ribosomal protein S24	Rural	2.84483e-05	9.48775e-06	0.0028189	0.0110508
COG0244	50s ribosomal protein L10	Rural	2.48532e-05	1.13921e-05	0.0295	0.0495163
COG0082	5-enolpyruvylshikimate-3-phosphate phospholyase	Rural	2.30236e-05	8.41378e-06	0.00638337	0.018017
COG0064	Allows the formation of correc[...]-Glu-tR(Gln) (By similarity)	Rural	2.71617e-05	9.70198e-06	0.00527062	0.0164969
COG2511	Allows the formation of correc[...]t on aspartate (By similarity)	Rural	2.34531e-05	9.33985e-06	0.0122814	0.0259714
COG0059	Alpha-keto-beta-hydroxylacyl reductoisomerase	Rural	3.05798e-05	1.17686e-05	0.00958086	0.0224744
COG2150	amino acid-binding ACT domain protein	Rural	3.55162e-05	1.23423e-05	0.00414065	0.014337
COG0075	aminotransferase	Rural	1.46819e-05	4.03499e-06	0.000296142	0.0059089
COG0547	Anthranilate phosphoribosyltransferase	Rural	3.31895e-05	1.18034e-05	0.0050765	0.0161463
COG0092	Binds the lower part of the 30[...]or translation (By similarity)	Rural	2.45474e-05	9.44167e-06	0.0095399	0.0224692
COG0093	Binds to 23S rR. Forms part [...]e 70S ribosome (By similarity)	Rural	4.29057e-05	1.72778e-05	0.013272	0.0269089
COG0603	Catalyzes the ATP-dependent co[...]nine (preQ(0)) (By similarity)	Rural	3.18251e-05	1.1122e-05	0.00435452	0.0146391
COG0013	Catalyzes the attachment of al[...]editing domain (By similarity)	Rural	2.35649e-05	8.99771e-06	0.00902775	0.0219826
COG0008	Catalyzes the attachment of gl[...]d of tR(Glu) (By similarity)	Rural	2.23353e-05	8.61196e-06	0.0097167	0.0224818
COG3363	Catalyzes the cyclization of 5[...]leotide to IMP (By similarity)	Rural	3.45754e-05	1.2646e-05	0.00642809	0.018017
COG0043	Catalyzes the decarboxylation [...]taprenylphenol (By similarity)	Rural	2.47031e-05	1.00689e-05	0.0144165	0.0286202
COG0373	Catalyzes the DPH-dependent [...]aldehyde (GSA) (By similarity)	Rural	2.71331e-05	1.05097e-05	0.0100516	0.0228975
COG2429	Catalyzes the formation of 2-a[...]olase activity (By similarity)	Rural	3.19203e-05	1.11493e-05	0.0043337	0.0146391
COG2403	Catalyzes the formation of cyc[...]ide bond at the expense of ATP	Rural	3.03603e-05	9.04858e-06	0.000839713	0.00729595
COG0480	Catalyzes the GTP-dependent ri[...]n the ribosome (By similarity)	Rural	2.34582e-05	9.52928e-06	0.0140903	0.0281764
COG0112	Catalyzes the reversible inter[...]ldol mechanism (By similarity)	Rural	2.49109e-05	1.10523e-05	0.024539	0.0430239
COG1927	Catalyzes the reversible reduc[...]hylene-H(4)MPT (By similarity)	Rural	3.13568e-05	1.37071e-05	0.0224832	0.0402583
ENOG410ZRVB	cell surface glycoprotein	Rural	5.13352e-06	1.64792e-06	0.00192063	0.00919706
COG0352	Condenses 4-methyl-5-(beta-hyd[...]hosphate (TMP) (By similarity)	Rural	2.69179e-05	1.01463e-05	0.00817627	0.0207931
COG0592	D polymerase processivity factor activity	Rural	3.71501e-05	1.42684e-05	0.00943669	0.022405
COG0358	D primase activity	Rural	2.64494e-05	9.59665e-06	0.0060157	0.0175272
COG0556	damaged site, the D wraps ar[...]and for damage (By similarity)	Rural	1.70682e-05	7.55881e-06	0.024278	0.0428222
COG0076	decarboxylase	Rural	3.00396e-05	1.01719e-05	0.00326028	0.0120979
COG0371	Dehydrogese	Rural	2.72363e-05	1.01382e-05	0.0074074	0.0195981
COG0129	Dihydroxy-acid dehydratase	Rural	2.43593e-05	8.98565e-06	0.00688966	0.0185612
COG1867	Dimethylates a single guanine [...] methyl groups (By similarity)	Rural	2.60188e-05	9.38128e-06	0.00570739	0.0170753
COG0101	Formation of pseudouridine at [...] transfer Rs (By similarity)	Rural	2.35716e-05	9.23931e-06	0.0109655	0.0244137
COG2101	General factor that plays a ro[...]ion initiation (By similarity)	Rural	4.5645e-05	1.58945e-05	0.00421694	0.0143815
COG0001	Glutamate-1-semialdehyde aminotransferase	Rural	2.396e-05	1.03983e-05	0.0215289	0.0389037
COG0034	glutamine phosphoribosylpyrophosphate amidotransferase	Rural	1.7417e-05	7.96123e-06	0.02905	0.04897
COG0057	glyceraldehyde3phosphate dehydrogese	Rural	3.22381e-05	1.06669e-05	0.00260919	0.0107368
COG2220	Hydrolase	Rural	2.21087e-05	9.46956e-06	0.019866	0.03612
COG0079	Imidazole acetol-phosphate transamise	Rural	2.89234e-05	1.14372e-05	0.0116815	0.025062
COG0231	Involved in peptide bond synth[...]yl transferase (By similarity)	Rural	5.2542e-05	1.50693e-05	0.000522471	0.00716879
COG0541	Involved in targeting and inse[...]cts with the SRP receptor FtsY	Rural	2.64725e-05	1.1327e-05	0.0197395	0.0361126
COG0252	L-asparagise	Rural	2.55119e-05	8.95478e-06	0.00452679	0.0149625
COG3475	licD family	Rural	1.45703e-05	5.83147e-06	0.0127193	0.0262391
COG1903	May catalyze the methylation o[...]t-precorrin-6A (By similarity)	Rural	3.22344e-05	1.08016e-05	0.00295109	0.0113429
COG0500	Methyltransferase	Rural	5.15601e-05	1.52378e-05	0.000758767	0.00729595
COG4149	molybdate abc transporter	Rural	1.78209e-05	6.65147e-06	0.00756824	0.0198456
COG0002	N-acetylglutamate semialdehyde dehydrogese	Rural	2.90582e-05	1.08069e-05	0.00735602	0.0195498
COG0089	One of the early assembly prot[...]o the ribosome (By similarity)	Rural	8.36089e-05	3.66906e-05	0.0230096	0.0410473
COG0532	One of the essential component[...]osomal complex (By similarity)	Rural	1.97867e-05	8.96208e-06	0.0276098	0.0469446
COG0096	One of the primary rR bindin[...]he 30S subunit (By similarity)	Rural	4.68584e-05	1.64646e-05	0.0045686	0.0150166
COG0522	One of the primary rR bindin[...]he 30S subunit (By similarity)	Rural	3.47935e-05	1.15617e-05	0.00272061	0.0107368
COG0087	One of the primary rR bindin[...]he 50S subunit (By similarity)	Rural	2.56783e-05	1.14692e-05	0.0255049	0.0442585
COG0088	One of the primary rR bindin[...]t and ribosome (By similarity)	Rural	3.03017e-05	1.09753e-05	0.00592917	0.0175272
COG0078	ornithine carbamoyltransferase	Rural	3.5404e-05	1.43787e-05	0.0140688	0.0281764
COG0006	peptidase M24	Rural	2.63047e-05	9.75376e-06	0.00718329	0.0191771
COG2233	permease	Rural	1.64022e-05	6.47283e-06	0.0115135	0.0249742
COG1933	Possesses two activities a D[...]D polymerase (By similarity)	Rural	2.33853e-05	7.93858e-06	0.00333821	0.0122332
COG1971	Probably functions as a mangan[...]se efflux pump (By similarity)	Rural	2.13069e-05	8.41502e-06	0.0115788	0.0250237
ENOG410Y2WK	Protein of unknown function (DUF2953)	Rural	4.52728e-05	1.04035e-05	1.57181e-05	0.00318976
COG4001	radical SAM domain protein	Rural	1.5118e-05	4.49596e-06	0.000818146	0.00729595
COG4076	Ribosomal protein L11 methyltransferase (PrmA)	Rural	2.43639e-05	9.30127e-06	0.00901654	0.0219826
COG0258	Structure-specific nuclease wi[...]ochondrial D (By similarity)	Rural	1.88645e-05	7.79091e-06	0.0157397	0.0306989
COG0094	This is 1 of the proteins that[...]1b), connecting the 2 subunits	Rural	2.97692e-05	9.64759e-06	0.0021185	0.00976494
COG0256	This is one of the proteins th[...]l protuberance (By similarity)	Rural	3.17709e-05	1.25738e-05	0.0117516	0.0250757
COG0080	This protein binds directly to[...] ribosomal R (By similarity)	Rural	4.87095e-05	2.12229e-05	0.0220473	0.0397187
COG0528	UMP kise activity	Rural	2.47093e-05	9.93994e-06	0.0131777	0.0268097
ENOG41129X2	Function unknown	Rural	0.000239076	0.00010722	0.0261078	0.0448432
arCOG05509	Function unknown	Rural	0.000239076	0.00010722	0.0261078	0.0448432
COG2053	Function unknown	Rural	0.000112154	3.6428e-05	0.00216726	0.00983604
arCOG04314	Translation, ribosomal structure and biogenesis	Rural	0.000112154	3.6428e-05	0.00216726	0.00983604
COG2053.g__Methanobrevibacter.s__Methanobrevibacter_smithii	Translation, ribosomal structure and biogenesis	Rural	8.97659e-05	3.29803e-05	0.00666917	0.0184286
arCOG04314.g__Methanobrevibacter.s__Methanobrevibacter_smithii	Translation, ribosomal structure and biogenesis	Rural	8.97659e-05	3.29803e-05	0.00666917	0.0184286
arCOG04168	Translation, ribosomal structure and biogenesis	Rural	8.65884e-05	3.90744e-05	0.0270428	0.0461134
arCOG04072	Translation, ribosomal structure and biogenesis	Rural	8.36089e-05	3.66906e-05	0.0230096	0.0410473
arCOG04129	Translation, ribosomal structure and biogenesis	Rural	7.98815e-05	2.8807e-05	0.00571589	0.0170753
COG1588	Translation, ribosomal structure and biogenesis	Rural	7.09731e-05	2.59059e-05	0.00632151	0.018017
arCOG00784	Translation, ribosomal structure and biogenesis	Rural	7.09731e-05	2.59059e-05	0.00632151	0.018017
COG1588.g__Methanobrevibacter.s__Methanobrevibacter_smithii	Translation, ribosomal structure and biogenesis	Rural	6.4156e-05	2.27784e-05	0.00500394	0.0160018
arCOG00784.g__Methanobrevibacter.s__Methanobrevibacter_smithii	Translation, ribosomal structure and biogenesis	Rural	6.4156e-05	2.27784e-05	0.00500394	0.0160018
COG1373	Defense mechanisms	Rural	5.93613e-05	2.09777e-05	0.00480446	0.0156143
arCOG03167	Function unknown	Rural	5.93613e-05	2.09777e-05	0.00480446	0.0156143
COG1373.g__Methanobrevibacter.s__Methanobrevibacter_smithii	Defense mechanisms	Rural	5.87486e-05	1.95008e-05	0.00269208	0.0107368
arCOG03167.g__Methanobrevibacter.s__Methanobrevibacter_smithii	Function unknown	Rural	5.87486e-05	1.95008e-05	0.00269208	0.0107368
COG2139.g__Methanobrevibacter.s__Methanobrevibacter_smithii	Function unknown	Rural	5.70509e-05	2.50458e-05	0.023063	0.0410473
arCOG04129.g__Methanobrevibacter.s__Methanobrevibacter_smithii	Translation, ribosomal structure and biogenesis	Rural	5.70509e-05	2.50458e-05	0.023063	0.0410473
COG0468.g__Methanobrevibacter.s__Methanobrevibacter_smithii	Replication, recombination and repair	Rural	5.65236e-05	1.64743e-05	0.000639974	0.00729595
COG0638.g__Methanobrevibacter.s__Methanobrevibacter_smithii	Post-translational modification, protein turnover, and chaperones	Rural	5.6216e-05	1.63851e-05	0.000640151	0.00729595
COG0470	Replication, recombination and repair	Rural	5.56677e-05	2.20953e-05	0.0119965	0.025552
COG0470.g__Methanobrevibacter.s__Methanobrevibacter_smithii	Replication, recombination and repair	Rural	5.47303e-05	1.83816e-05	0.00301626	0.0114067
arCOG04277	Translation, ribosomal structure and biogenesis	Rural	5.2542e-05	1.50693e-05	0.000522471	0.00716879
COG0638	Post-translational modification, protein	Rural	5.22442e-05	1.99893e-05	0.00916951	0.0221268
COG1339	Nucleotide transport and metabolism:FMN biosynthetic process	Rural	5.1447e-05	1.84531e-05	0.00546077	0.0166257
arCOG01904	Nucleotide transport and metabolism:Catalyzes the CTP-dependent phosphorylation of riboflavin (vitamin B2) to form flavin mononucleotide (FMN)	Rural	5.1447e-05	1.84531e-05	0.00546077	0.0166257
COG1730.g__Methanobrevibacter.s__Methanobrevibacter_smithii	Post-translational modification, protein turnover, and chaperones:sister chromatid segregation	Rural	5.03538e-05	1.4917e-05	0.000781052	0.00729595
arCOG01341.g__Methanobrevibacter.s__Methanobrevibacter_smithii	Post-translational modification, protein turnover, and chaperones:Molecular chaperone capable of stabilizing a range of proteins. Seems to fulfill an ATP-independent, HSP70-like function in archaeal de novo protein folding	Rural	5.03538e-05	1.4917e-05	0.000781052	0.00729595
COG0468	Replication, recombination and repair	Rural	5.02842e-05	2.0708e-05	0.0154457	0.0302254
COG1730	Post-translational modification, protein turnover, and chaperones	Rural	4.90863e-05	1.60656e-05	0.0023412	0.0103469
arCOG01341	Post-translational modification, protein turnover, and chaperones:Molecular chaperone capable of stabilizing a range of proteins. Seems to fulfill an ATP-independent, HSP70-like function in archaeal de novo protein folding	Rural	4.90863e-05	1.60656e-05	0.0023412	0.0103469
arCOG04372	Translation, ribosomal structure and biogenesis:Forms part of the ribosomal stalk which helps the ribosome interact with GTP-bound translation factors	Rural	4.87095e-05	2.12229e-05	0.0220473	0.0397187
COG0500.g__Methanobrevibacter.s__Methanobrevibacter_smithii	Secondary metabolites biosynthesis, transport, and catabolism:methyltransferase activity	Rural	4.84895e-05	1.27315e-05	0.000153168	0.00520936
arCOG04091	Translation, ribosomal structure and biogenesis:One of the primary rRNA binding proteins, it binds directly to 16S rRNA central domain where it helps coordinate assembly of the platform of the 30S subunit	Rural	4.68584e-05	1.64646e-05	0.0045686	0.0150166
COG0099.g__Methanobrevibacter.s__Methanobrevibacter_smithii	Translation, ribosomal structure and biogenesis	Rural	4.63835e-05	1.95662e-05	0.0180544	0.0341335
arCOG01722.g__Methanobrevibacter.s__Methanobrevibacter_smithii	Translation, ribosomal structure and biogenesis	Rural	4.63835e-05	1.95662e-05	0.0180544	0.0341335
arCOG01764	Transcription:General factor that plays a role in the activation of archaeal genes transcribed by RNA polymerase. Binds specifically to the TATA box promoter element which lies close to the position of transcription initiation	Rural	4.5645e-05	1.58945e-05	0.00421694	0.0143815
COG0458.g__Methanobrevibacter.s__Methanobrevibacter_smithii	Nucleotide transport and metabolism:carbamoyl-phosphate synthase (glutamine-hydrolyzing) activity	Rural	4.54442e-05	1.25134e-05	0.000304134	0.0059089
ENOG410Y2WK.g__Methanobrevibacter.s__Methanobrevibacter_smithii	Function unknown	Rural	4.52728e-05	1.04035e-05	1.57181e-05	0.00318976
arCOG03505	Function unknown	Rural	4.52728e-05	1.04035e-05	1.57181e-05	0.00318976
arCOG03505.g__Methanobrevibacter.s__Methanobrevibacter_smithii	Function unknown	Rural	4.52728e-05	1.04035e-05	1.57181e-05	0.00318976
arCOG04095	Translation, ribosomal structure and biogenesis:Binds to 23S rRNA. Forms part of two intersubunit bridges in the 70S ribosome	Rural	4.29057e-05	1.72778e-05	0.013272	0.0269089
COG0093.g__Methanobrevibacter.s__Methanobrevibacter_smithii	Translation, ribosomal structure and biogenesis	Rural	4.17494e-05	1.59487e-05	0.00906047	0.0219826
arCOG04095.g__Methanobrevibacter.s__Methanobrevibacter_smithii	Translation, ribosomal structure and biogenesis	Rural	4.17494e-05	1.59487e-05	0.00906047	0.0219826
COG1358.g__Methanobrevibacter.s__Methanobrevibacter_smithii	Translation, ribosomal structure and biogenesis:ncRNA processing	Rural	4.13062e-05	1.8304e-05	0.024364	0.0428457
arCOG01751.g__Methanobrevibacter.s__Methanobrevibacter_smithii	Translation, ribosomal structure and biogenesis:Multifunctional RNA-binding protein that recognizes the K-turn motif in ribosomal RNA, the RNA component of RNase P, box H ACA, box C D and box C' D' sRNAs	Rural	4.13062e-05	1.8304e-05	0.024364	0.0428457
COG1339.g__Methanobrevibacter.s__Methanobrevibacter_smithii	Nucleotide transport and metabolism:FMN biosynthetic process	Rural	4.12702e-05	1.7119e-05	0.0161986	0.0312837
arCOG01904.g__Methanobrevibacter.s__Methanobrevibacter_smithii	Nucleotide transport and metabolism:Catalyzes the CTP-dependent phosphorylation of riboflavin (vitamin B2) to form flavin mononucleotide (FMN)	Rural	4.12702e-05	1.7119e-05	0.0161986	0.0312837
COG0361.g__Methanobrevibacter.s__Methanobrevibacter_smithii	Translation, ribosomal structure and biogenesis	Rural	4.098e-05	1.56945e-05	0.00923624	0.0221742
arCOG01179.g__Methanobrevibacter.s__Methanobrevibacter_smithii	Translation, ribosomal structure and biogenesis	Rural	4.098e-05	1.56945e-05	0.00923624	0.0221742
COG2150.g__Methanobrevibacter.s__Methanobrevibacter_smithii	Function unknown	Rural	4.04168e-05	9.82875e-06	4.43101e-05	0.00341937
arCOG02316.g__Methanobrevibacter.s__Methanobrevibacter_smithii	Amino acid transport and metabolism, Coenzyme transport and metabolism:regulator of amino acid metabolism, contains ACT domain	Rural	4.04168e-05	9.82875e-06	4.43101e-05	0.00341937
COG0293.g__Methanobrevibacter.s__Methanobrevibacter_smithii	Translation, ribosomal structure and biogenesis:RNA methylation	Rural	3.9972e-05	1.54436e-05	0.0098651	0.0225597
arCOG00079.g__Methanobrevibacter.s__Methanobrevibacter_smithii	Translation, ribosomal structure and biogenesis	Rural	3.9972e-05	1.54436e-05	0.0098651	0.0225597
COG0231.g__Methanobrevibacter.s__Methanobrevibacter_smithii	Translation, ribosomal structure and biogenesis:translation elongation factor activity	Rural	3.961e-05	1.19101e-05	0.000932184	0.00729595
arCOG04277.g__Methanobrevibacter.s__Methanobrevibacter_smithii	Translation, ribosomal structure and biogenesis:Functions by promoting the formation of the first peptide bond	Rural	3.961e-05	1.19101e-05	0.000932184	0.00729595
COG0458	Nucleotide transport and metabolism:carbamoyl-phosphate synthase (glutamine-hydrolyzing) activity	Rural	3.91332e-05	1.79072e-05	0.0292254	0.0491955
COG0293	Translation, ribosomal structure and biogenesis	Rural	3.90516e-05	1.65106e-05	0.0183153	0.0343048
arCOG00079	Translation, ribosomal structure and biogenesis:Specifically methylates the uridine in position 2552 of 23S rRNA at the 2'-O position of the ribose in the fully assembled 50S ribosomal subunit	Rural	3.90516e-05	1.65106e-05	0.0183153	0.0343048
COG3363.g__Methanobrevibacter.s__Methanobrevibacter_smithii	Function unknown	Rural	3.86447e-05	1.01716e-05	0.00015893	0.00520936
arCOG04727.g__Methanobrevibacter.s__Methanobrevibacter_smithii	Nucleotide transport and metabolism;IMP cyclohydrolase activity	Rural	3.86447e-05	1.01716e-05	0.00015893	0.00520936
COG1109.g__Methanobrevibacter.s__Methanobrevibacter_smithii	Nucleotide transport and metabolism;Catalyzes the cyclization of 5-formylamidoimidazole-4- carboxamide ribonucleotide to IMP	Rural	3.79677e-05	9.41055e-06	6.12985e-05	0.00380696
arCOG00767.g__Methanobrevibacter.s__Methanobrevibacter_smithii	Carbohydrate transport and metabolism:Belongs to the phosphohexose mutase family	Rural	3.79677e-05	9.41055e-06	6.12985e-05	0.00380696
COG1469	Function unknown	Rural	3.77978e-05	1.12182e-05	0.000798667	0.00729595
arCOG04301	Converts GTP to 7,8-dihydro-D-neopterin 2',3'-cyclic phosphate, the first intermediate in the biosynthesis of coenzyme methanopterin	Rural	3.77978e-05	1.12182e-05	0.000798667	0.00729595
arCOG00488	Replication, recombination and repair;Sliding clamp subunit that acts as a moving platform for DNA processing. Responsible for tethering the catalytic subunit of DNA polymerase and other proteins to DNA during high-speed replication	Rural	3.71501e-05	1.42684e-05	0.00943669	0.022405
COG0096.g__Methanobrevibacter.s__Methanobrevibacter_smithii	Translation, ribosomal structure and biogenesis:One of the primary rRNA binding proteins, it binds directly to 16S rRNA central domain where it helps coordinate assembly of the platform of the 30S subunit	Rural	3.69742e-05	1.50774e-05	0.0144607	0.0286202
arCOG04091.g__Methanobrevibacter.s__Methanobrevibacter_smithii	Translation, ribosomal structure and biogenesis:One of the primary rRNA binding proteins, it binds directly to 16S rRNA central domain where it helps coordinate assembly of the platform of the 30S subunit	Rural	3.69742e-05	1.50774e-05	0.0144607	0.0286202
COG1812	Amino acid transport and metabolism:S-adenosylmethionine synthetase (AdoMet synthetase)	Rural	3.68855e-05	1.16014e-05	0.00154688	0.0084846
arCOG01678	Coenzyme transport and metabolism:Catalyzes the formation of S-adenosylmethionine from methionine and ATP	Rural	3.68855e-05	1.16014e-05	0.00154688	0.0084846
COG0576.g__Methanobrevibacter.s__Methanobrevibacter_smithii	Post-translational modification, protein turnover, and chaperones	Rural	3.61737e-05	1.4698e-05	0.0141121	0.0281764
arCOG04772.g__Methanobrevibacter.s__Methanobrevibacter_smithii	Post-translational modification, protein turnover, and chaperones:Participates actively in the response to hyperosmotic and heat shock by preventing the aggregation of stress-denatured proteins, in association with DnaK and GrpE. It is the nucleotide exchange factor for DnaK and may function as a thermosensor. Unfolded proteins bind initially to DnaJ	Rural	3.61737e-05	1.4698e-05	0.0141121	0.0281764
COG0078.g__Methanobrevibacter.s__Methanobrevibacter_smithii	Amino acid transport and metabolism:Reversibly catalyzes the transfer of the carbamoyl group from carbamoyl phosphate (CP) to the N(epsilon) atom of ornithine (ORN) to produce L citrulline 2 matches	Rural	3.5808e-05	1.26697e-05	0.00485632	0.0156143
arCOG00912.g__Methanobrevibacter.s__Methanobrevibacter_smithii	Carbohydrate transport and metabolism:Belongs to the ATCase OTCase family	Rural	3.5808e-05	1.26697e-05	0.00485632	0.0156143
COG1860.g__Methanobrevibacter.s__Methanobrevibacter_smithii	Function unknown:Uncharacterised protein family (UPF0179)	Rural	3.56326e-05	1.37584e-05	0.00981894	0.0225597
arCOG04477.g__Methanobrevibacter.s__Methanobrevibacter_smithii	Function unknown:Belongs to the UPF0179 family	Rural	3.56326e-05	1.37584e-05	0.00981894	0.0225597
COG1109	Carbohydrate transport and metabolism:phosphoglucosamine mutase activity	Rural	3.55171e-05	1.11886e-05	0.00157338	0.0084846
arCOG00767	Carbohydrate transport and metabolism:Belongs to the phosphohexose mutase family	Rural	3.55171e-05	1.11886e-05	0.00157338	0.0084846
arCOG02316	Amino acid transport and metabolism, Coenzyme transport and metabolism:regulator of amino acid metabolism, contains ACT domain	Rural	3.55162e-05	1.23423e-05	0.00414065	0.014337
arCOG00912	Carbohydrate transport and metabolism:Belongs to the ATCase OTCase family	Rural	3.5404e-05	1.43787e-05	0.0140688	0.0281764

## Sheet: b. MetaCyc Pathway
MetaCyc Pathway	Enriched group	coef	stderr	pval	qval
BRANCHED-CHAIN-AA-SYN-PWY: superpathway of branched chain amino acid biosynthesis|g__Methanobrevibacter.s__Methanobrevibacter_smithii	Rural	8.11018e-05	2.17891e-05	0.000214918	0.00180643
GLUTORN-PWY: L-ornithine biosynthesis I|g__Methanobrevibacter.s__Methanobrevibacter_smithii	Rural	7.1271e-05	1.93546e-05	0.000250554	0.00180643
ILEUSYN-PWY: L-isoleucine biosynthesis I (from threonine)|g__Methanobrevibacter.s__Methanobrevibacter_smithii	Rural	9.22293e-05	2.41588e-05	0.000147814	0.00180643
PWY-5101: L-isoleucine biosynthesis II|g__Methanobrevibacter.s__Methanobrevibacter_smithii	Rural	7.24565e-05	1.96905e-05	0.000253075	0.00180643
PWY-5103: L-isoleucine biosynthesis III|g__Methanobrevibacter.s__Methanobrevibacter_smithii	Rural	7.7158e-05	2.0926e-05	0.00024596	0.00180643
PWY-6122: 5-aminoimidazole ribonucleotide biosynthesis II|g__Methanobrevibacter.s__Methanobrevibacter_smithii	Rural	0.000101257	2.78199e-05	0.000294927	0.00180643
PWY-6277: superpathway of 5-aminoimidazole ribonucleotide biosynthesis|g__Methanobrevibacter.s__Methanobrevibacter_smithii	Rural	0.000101257	2.78199e-05	0.000294927	0.00180643
PWY-7111: pyruvate fermentation to isobutanol (engineered)|g__Methanobrevibacter.s__Methanobrevibacter_smithii	Rural	7.6282e-05	2.09208e-05	0.000287711	0.00180643
PWY-6349: CDP-archaeol biosynthesis|g__Methanobrevibacter.s__Methanobrevibacter_smithii	Rural	7.17886e-05	1.99632e-05	0.000347947	0.00187501
PWY-6350: archaetidylinositol biosynthesis|g__Methanobrevibacter.s__Methanobrevibacter_smithii	Rural	5.26443e-05	1.52324e-05	0.000584316	0.00220242
PWY-7219: adenosine ribonucleotides de novo biosynthesis|g__Methanobrevibacter.s__Methanobrevibacter_smithii	Rural	9.64959e-05	2.78998e-05	0.000578821	0.00220242
VALSYN-PWY: L-valine biosynthesis|g__Methanobrevibacter.s__Methanobrevibacter_smithii	Rural	8.80724e-05	2.53947e-05	0.00055916	0.00220242
ARGSYN-PWY: L-arginine biosynthesis I (via L-ornithine)|g__Methanobrevibacter.s__Methanobrevibacter_smithii	Rural	6.43431e-05	1.93301e-05	0.000922668	0.00265946
PWY-5097: L-lysine biosynthesis VI|g__Methanobrevibacter.s__Methanobrevibacter_smithii	Rural	7.34944e-05	2.19424e-05	0.000857275	0.00265946
PWY-6121: 5-aminoimidazole ribonucleotide biosynthesis I|g__Methanobrevibacter.s__Methanobrevibacter_smithii	Rural	7.2952e-05	2.18236e-05	0.000877646	0.00265946
PWY-7400: L-arginine biosynthesis IV (archaebacteria)|g__Methanobrevibacter.s__Methanobrevibacter_smithii	Rural	6.42904e-05	1.93023e-05	0.000915981	0.00265946
PWY-2942: L-lysine biosynthesis III|g__Methanobrevibacter.s__Methanobrevibacter_smithii	Rural	6.81688e-05	2.07334e-05	0.00106461	0.00289811
METHANOGENESIS-PWY: methanogenesis from H2 and CO2|g__Methanobrevibacter.s__Methanobrevibacter_smithii	Rural	7.64389e-05	2.3481e-05	0.00119214	0.00307446
PWY-6163: chorismate biosynthesis from 3-dehydroquinate|g__Methanobrevibacter.s__Methanobrevibacter_smithii	Rural	5.93362e-05	1.88181e-05	0.00169067	0.00414215
ARGSYNBSUB-PWY: L-arginine biosynthesis II (acetyl cycle)|g__Methanobrevibacter.s__Methanobrevibacter_smithii	Rural	7.00768e-05	2.23741e-05	0.00181494	0.00423487
METHANOGENESIS-PWY: methanogenesis from H2 and CO2	Rural	7.94262e-05	2.64453e-05	0.00277375	0.00617791
PWY-6122: 5-aminoimidazole ribonucleotide biosynthesis II	Rural	0.000102034	3.69227e-05	0.00588337	0.0115314
PWY-6277: superpathway of 5-aminoimidazole ribonucleotide biosynthesis	Rural	0.000102034	3.69227e-05	0.00588337	0.0115314
PWY-7221: guanosine ribonucleotides de novo biosynthesis|g__Methanobrevibacter.s__Methanobrevibacter_smithii	Rural	5.92862e-05	2.17355e-05	0.00655399	0.0123518
PWY-7197: pyrimidine deoxyribonucleotide phosphorylation|g__Methanobrevibacter.s__Methanobrevibacter_smithii	Rural	4.74137e-05	1.83626e-05	0.0100414	0.0182233
ILEUSYN-PWY: L-isoleucine biosynthesis I (from threonine)	Rural	8.98068e-05	3.51612e-05	0.0108751	0.0183751
PWY-7219: adenosine ribonucleotides de novo biosynthesis	Rural	9.46605e-05	3.70525e-05	0.0108558	0.0183751
PWY-5103: L-isoleucine biosynthesis III	Rural	7.72546e-05	3.0709e-05	0.0121228	0.0194002
PWY-7111: pyruvate fermentation to isobutanol	Rural	7.95334e-05	3.16702e-05	0.0122736	0.0194002
BRANCHED-CHAIN-AA-SYN-PWY: superpathway of branched chain amino acid biosynthesis	Rural	7.90951e-05	3.18481e-05	0.013264	0.0203104
GLUTORN-PWY: L-ornithine biosynthesis I	Rural	6.4707e-05	2.70779e-05	0.0171518	0.0227145
HISTSYN-PWY: L-histidine biosynthesis|g__Methanobrevibacter.s__Methanobrevibacter_smithii	Rural	3.57967e-05	1.48992e-05	0.0165622	0.0227145
PWY-5101: L-isoleucine biosynthesis II	Rural	7.00002e-05	2.92459e-05	0.0169749	0.0227145
PWY-6121: 5-aminoimidazole ribonucleotide biosynthesis I	Rural	7.18561e-05	2.99984e-05	0.0168915	0.0227145
PWY-6163: chorismate biosynthesis from 3-dehydroquinate	Rural	5.91552e-05	2.4342e-05	0.015365	0.0227145
PWY-6350: archaetidylinositol biosynthesis	Rural	5.30889e-05	2.30352e-05	0.0215026	0.0277271
PWY-2942: L-lysine biosynthesis III	Rural	6.4909e-05	2.86744e-05	0.0239287	0.0296512
PWY-6349: CDP-archaeol biosynthesis	Rural	6.47964e-05	2.86809e-05	0.0242051	0.0296512
PWY-5097: L-lysine biosynthesis VI	Rural	6.69695e-05	2.99758e-05	0.0258195	0.0308574
PWY-7221: guanosine ribonucleotides de novo biosynthesis	Rural	6.21578e-05	2.88925e-05	0.0318215	0.0362617
VALSYN-PWY: L-valine biosynthesis	Rural	7.99447e-05	3.70912e-05	0.0315058	0.0362617
ARGSYN-PWY: L-arginine biosynthesis I (via L-ornithine)	Rural	5.50243e-05	2.72354e-05	0.0437654	0.0466197
PWY-7400: L-arginine biosynthesis IV (archaebacteria)	Rural	5.50065e-05	2.72029e-05	0.0435831	0.0466197
